# Supplementary material for: MicroRNA Expression Profile of Mouse Lung Infected with 2009 Pandemic H1N1 Influenza Virus
Source: PLoS One. 2013 Sep 16;8(9):e74190. doi: 10.1371/journal.pone.0074190 (PMC3774802; doi:10.1371/journal.pone.0074190)
Supplement: Table S1 — Targets of the differential expressed miRNA predicted from Targetscan 6.2 database. (XLS) [file pone.0074190.s001.xls]

## Sheet: BJ501 all
targets of all the miRNAs up-regulated and down-regulated more than two fold of influenza virus BJ501 infection relative to mock-infection control at day 2 and day 5 post infection
miRNA name	target number	target name
mmu-miR-130b	100	VPS29;REM2;MARCH7;MS4A3;TRMT12;CCDC99;GNG12;DIAPH3;ENPP4;TDRD7;R3HDM1;TRIM23;NMT2;MUC15;CENPQ;RBBP8;ACYP2;MANBA;GPBP1;MASP1;LDHB;UBC;RNF6;TTC19;DDAH1;DNAJC25;DNAJC24;DENND4A;XRCC2;XRCC4;SRSF3;SLC5A12;CEP63;ZNF184;PARP8;NLRP4;SIKE1;KCNK15;UBA3;BNIP3;FXC1;SFT2D3;PDZD7;FBXO30;FLOT2;FAM150B;C20orf7;LCORL;MDN1;KLHL24;KLHL20;CCNG1;DCTN6;HPGD;SLC10A2;PION;PNO1;REPS2;SACM1L;MAPK9;SEPHS2;ARL6IP5;RCL1;C15o…
mmu-miR-132	248	SESTD1;ZFX;WDR52;ZCCHC14;SRCRB4D;FAM3C;PCSK6;HDAC3;CHSY1;SBF1;IGF2BP1;HPS3;NKX2-5;CERS6;TRMT11;DNTTIP2;ADAMTS6;SGK223;HKDC1;PPT1;CCDC97;EIF1AX;BCLAF1;ZC3H13;FAM114A2;GOLGA4;ENSA;PWWP2A;SPIN4;SEPT10;C2orf55;ENTPD7;WT1;PSPC1;FAM84B;C9orf30-TMEFF1;KRT24;C12orf48;KLHL4;CXCL2;SEC24A;NUPL1;TEX264;MDM1;KITLG;MDM4;GATA3;RNF19A;CXCL3;C19orf50;NIN;PPFIA1;LIN9;TMEM74;PTER;PKIB;ZKSCAN1;ALG10B;TMEM48;EDAR;DIX…
mmu-miR-135a-1 not present
mmu-miR-139-3p	197	FAM198A;C9orf30;SEMA6A;TMEM233;KIAA1704;FBXO10;IPMK;EPB41L4B;SPRED2;IL6ST;LAPTM5;ARFRP1;PPIL6;NKX2-2;CAV3;ZNF879;LHX6;DHRS2;CACNA1G;SLC12A4;SLC34A2;LAD1;CSNK2A1;IRAK3;EDN3;TMEM104;TMEM51;WDR7;ARHGEF11;PCCA;SHC1;C20orf24;FLI1;ACSM2A;ACSM2B;LPL;ABLIM1;EDEM3;SLC25A24;BRD4;SLC25A28;ZFP37;OSBPL6;HSDL1;FAM193B;PPPDE2;WDR73;WDR54;RSPO4;PPP2CB;PTK2B;GALR1;GRB2;HGFAC;TGIF2-C20ORF24;RNF2;TACC2;FAM122A;PDXK…
mmu-miR-139-5p	222	SESTD1;FRYL;NCBP2;PARN;UPRT;HNRPLL;CHMP2B;POGLUT1;RAPGEF6;MAFK;QPCT;ZXDA;NUDT21;PRPF4;PIBF1;RREB1;NCEH1;SLC39A11;C6orf120;LIX1;MAP3K1;MPP7;MIB1;PLA2G7;TBCCD1;HMGCLL1;ZNF660;MFAP3L;EDN3;SRPK2;WTAP;DMTF1;C5orf43;ENTPD7;WT1;SPEF2;DDX3Y;HK2;PRMT3;C3orf75;LPCAT1;BOLL;NR2C2;OSBPL8;SLC25A21;SEC24A;SULT1E1;ABHD3;ABHD6;SETD7;SEMA3D;RSPO3;RAB27A;CRCP;NME7;DZIP3;CNN3;CSTF2T;CCDC86;NFS1;F2R;ARHGAP12;ZNF558;A…
mmu-miR-142-3p	104	HECTD2;C17orf75;ZDHHC12;PPIL2;PLIN1;MAP3K6;PTGER2;C5orf44;MAPK8IP3;KLHDC10;TOR1AIP2;AQP4;SP4;AHRR;CHAC1;SNAI2;CYP3A7;CYP3A4;SERPINB2;SLC41A1;XPO4;GRB14;CD2AP;ATP8B1;RNF219;MYO5B;ABCE1;CSF2RB;ZNF212;LSM14B;C3orf67;FMN1;CSAD;IMPAD1;XKR6;FUK;DCAF12L1;LRRK1;KRTAP4-2;ZNF585A;VSX1;C11orf53;PRR16;PLXDC1;DSEL;CDC25C;VNN1;GBP7;STXBP3;EDA2R;ABCG2;FAM57A;PEX5L;C6orf47;FAM8A1;ELOVL4;TOX3;LRCH1;WDR33;LCORL;AC…
mmu-miR-145	212	FBXO18;FAM198B;DNAH11;FLVCR1;OSBPL1A;MUC21;PI4K2B;PCDHB5;PPIL6;CAPRIN1;B3GAT2;SLC25A11;EIF3J;C10orf114;SPG20;FAM46D;C15orf40;ARHGEF4;MKI67IP;DDX31;PTGER3;PRIC285;SIAE;MUM1L1;C3orf18;ARHGAP25;LIG3;ZFP64;CDH5;RAD54L2;NECAB1;ZNF45;DIAPH2;CLCN2;PCYT2;PAPPA;CCDC152;ABLIM2;USP31;GHITM;ORMDL2;KIF5C;H2AFY;ERI1;JKAMP;ZSCAN18;ZKSCAN4;POP4;PAK7;DBT;A2LD1;IL20RA;SNX1;ANKRD57;RASD1;PATE2;UNC119B;GABRG2;GABRG1…
mmu-miR-155	120	GRHPR;GHR;SYTL2;SUMO1;SCG2;RAPGEF2;PAH;ASS1;DCN;DNTTIP1;TRMT12;SAMD12;C6orf120;SCN2A;PTGER2;EML5;C5orf41;WSB1;CCNL2;LY9;ANGPT2;CENPW;ATXN7L3B;HSPC159;SYPL1;ZNF642;TSEN15;TRAPPC2;RNF103;RGP1;MEP1A;ARHGAP18;FAM122C;ANO5;ZFP14;UBE2D1;DEK;NEK11;MPHOSPH9;SLC11A2;LRRK2;MFSD2A;GUCY1A3;VEZF1;PPP1R9A;C1QL4;UAP1;ARHGEF38;C8orf40;RAG1;CSGALNACT2;KIF3C;PBK;NUFIP1;ETV1;CCDC130;LRRC17;DNAH9;DOPEY1;RNPC3;PDX1;P…
mmu-miR-188-5p	144	FLVCR1;RSPH4A;WNT5A;LYRM2;USP28;FAM190A;ARL2BP;CWC22;SYT15;MSR1;NCEH1;ZNF354A;ZDHHC13;CCDC91;ZNF704;FOXF1;EIF4ENIF1;WEE2;FGA;SPEF1;SCAMP5;ZNF202;EXTL3;DFFA;OSBPL9;MDM1;SERPINB3;HSPC159;RSPO3;MBTD1;AKAP8;CCNY;TLR3;IPP;RNF103;RHBDD1;GPR110;FAM122B;STAR;CCL7;NUAK1;TIGD6;HDX;HABP4;IFIT2;SLC9A5;ADAMTSL1;LRRK2;ZNF605;USP47;MKL1;DISC1;SLC35A3;TMEM71;PDLIM4;ZNF180;FAM118A;DHRS11;DST;DDX60;PTPN2;BRF1;C12o…
mmu-miR-1897-5p	235	PALM2-AKAP2;OSBPL1A;CCDC141;SERPINA7;CAPRIN1;ST7L;NAALADL2;FBLN5;CAV1;MAP3K8;TRIM63;ITSN1;CCDC88A;ARHGEF4;WHSC1L1;ZSWIM6;SORCS1;MTMR6;ASRGL1;NT5DC1;RPP30;FGB;HNRNPA2B1;FAM131A;AQP4;KRTAP1-3;SYNPO2;JRKL;FAM19A1;RNASE9;DAAM1;CHM;PAPPA;SERPINB9;SEC24A;KLHL1;EHHADH;ELFN1;ROR1;KCTD12;SCOC;ADRA1D;AKAP2;MPV17L;PHB;GM2A;MASP1;INADL;ANGPTL1;EID1;KDELR2;CLEC14A;GPR112;ZBTB24;CD3G;EMCN;ADORA1;RNF6;KDELC2;SE…
mmu-miR-18a	132	TMEM117;TGM2;PCK1;ADPRHL1;ZNF451;LYPLA1;RAPGEF4;LYRM7;HIPK4;LEPROT;NHLRC3;SMG7;SERPINC1;LIX1;MAP3K3;ZFYVE16;MTMR2;CUL2;PPHLN1;CTSO;COX11;C17orf48;SLC45A2;PEX11A;SSH2;CXCL13;RSU1;MAN1A2;ADCY1;FTSJD1;FBXL2;ZNF280C;FBXL7;MRPL43;CCNC;MANEAL;RASGRP1;TRPC4;TRAK2;C3orf63;CRIPT;AP2B1;ATP7B;MYCN;ZNF169;TMEM167B;TWSG1;HAUS5;TBC1D23;GUCY1A3;LANCL1;ZIC2;SLC35A2;SHC3;KLHL32;WWOX;EPN3;RHOJ;CYTL1;SCMH1;THBD;ITP…
mmu-miR-1949	95	LYPLA1;AGA;CHSY1;MAN1B1;DUSP21;EEF2K;BYSL;ZNF146;PTGER2;CBFB;GOLGA5;C2orf56;ZFP62;NECAB1;SLITRK2;ANKRD42;SP4;ZNF367;USP38;UBR3;MCTS1;SYT6;ZNF569;MMAA;GBF1;STRADB;SERF1A;DMRT2;SERF1B;ALG2;G6PC2;PKHD1L1;PIM3;KBTBD6;CPA2;EGR3;SLC46A3;SENP8;IL28RA;KATNAL1;FAN1;HMCN1;IGJ;ANKRD28;IRF2;IMPG2;TNFAIP1;PDE6B;NAB1;IL17RA;TMC5;SH3YL1;HNRNPH3;HACE1;SLC36A4;PPP1R12B;PSMA5;KIF21A;MORF4L2;RANBP2;CLIC4;PDYN;TET2;…
mmu-miR-21	112	ZRANB2;SEMA4A;ARL2BP;C13orf15;KIAA0319;ZNF585A;ZNF382;PPP1R3A;BHLHE40;CEP120;SC5DL;NECAB1;ANKRD49;DMRTC1;ATXN7L3B;IP6K2;RSPO3;PSRC1;ZAK;FA2H;EDAR;ZNF274;TMTC3;SEH1L;PCM1;ITGA4;UBE2D1;C16orf5;IMPAD1;MAGEE2;ARID4A;GAST;C10orf137;PRLR;PLAC8;WISP1;SCNN1G;SLC35A5;SLC35A1;CCL20;GRM6;NKAIN2;CHST9;TAF7;C14orf105;TSFM;PDE6A;BHLHE41;GABRE;LCORL;MCPH1;CCDC47;UBL4A;RFC3;GPNMB;C12orf12;FBXO3;HNRNPH3;PLP2;C15o…
mmu-miR-211	273	LIN7A;ZDBF2;SCN7A;GLRX5;KLK10;PPP2R3A;C14orf28;CLMP;MAFK;MFAP3;KCNK2;KIAA1919;THPO;UQCRB;CHMP1A;MSR1;CERS6;PSMG4;DNTTIP2;SLC39A11;CERS3;ADAMTS3;KLF6;SYS1;FAM46A;PTGER3;NAPG;SIAE;PERP;NEXN;ZNF263;DYRK1A;REG3G;WDR60;GRRP1;TMC5;TRPV3;SLC38A5;CRISPLD1;SCAMP5;KCTD12;WRN;ISM1;HCFC1R1;CHM;C9orf21;TNIP2;C9orf100;MRO;OPA3;KLHL1;SLC35C2;IQCJ;MMP13;CENPQ;KLHL9;C18orf19;CCDC89;ZYG11B;CXCL5;RPSA;CXCL6;KCTD18;…
mmu-miR-2137	13	RASSF2;PMAIP1;RAB4A;ARL3;ACSL1;EFNA2;SYPL2;BTBD19;SGCZ;CIT;PRRX1;TMEM185A;PITX1
mmu-miR-2145 not present
mmu-miR-223	185	TMEM41B;UBL3;AHCTF1;AGMO;PCSK1;TRMT61B;ARGFX;HPS1;PI4K2A;CCNT2;FKBP9;ADIPOQ;ASB1;TTC9;MBIP;ADAMTS2;FAM46D;TMEM135;SLC34A1;NAV3;CBFB;TDP2;MARVELD3;NUP210;TRPV3;C5orf43;SPEF2;RIMBP3B;RIMBP3C;MUC6;OR4N4;SMAD1;SIAH1;KLHL1;CXCL10;RNF19B;ATP2B4;LPA;SLC46A2;C22orf46;VIM;MAMLD1;PKP4;KPNA3;STC2;CCL3L3;CCL3L1;CCL3;TNFSF15;DOCK3;GAB4;DNAJC21;G6PC2;KIAA0947;DEK;SEPT8;MAGEE1;ADRBK2;TNFRSF19;PPP1R1A;PLG;ZNF169…
mmu-miR-24-2 not present
mmu-miR-2861	252	RPN1;VPS37D;SYNGAP1;EPX;KIAA1257;KLK13;FBXO10;GPR61;CD34;UPRT;MAMSTR;SLC9A9;GPR39;GSC;TM4SF4;TMEM185B;SEMA4B;SEMA4G;GPR172A;B3GNT7;ACE;TTC7A;SLC17A9;FAM168A;MAP3K6;FSTL3;PPP2R4;PTGER3;ZSWIM4;ESRP2;INHBB;CGREF1;UCP3;NR2E3;IRAK1;KLK10;KIAA0319L;ZMYM3;CENPM;TSPAN13;TMUB1;SLC38A3;AQP1;WNK2;CENPB;CRB3;KLHL6;CLCF1;PKMYT1;USP31;TMEM184B;GIPC3;TRAF3IP1;C19orf56;SMG6;C19orf51;LRRC4B;INPP5D;CLEC2L;CSPG4;KR…
mmu-miR-29b-1 not present
mmu-miR-3470a	299	BPTF;FLVCR2;GSR;RNF10;KCNE4;TRIM10;ILDR2;ISL1;CCRL1;FCHO2;CD36;IL6ST;SNAP91;GPM6A;PKD2L2;LEPROT;USP25;C18orf63;C18orf62;NCEH1;TOMM5;PBLD;UBLCP1;B3GNT3;TPD52;CXorf57;ATP6AP1;FOXK1;CSNK1E;PDE8B;LIG3;TNFRSF8;BANK1;PDE1C;TSPAN14;ROBO4;PCDH11X;PCDH11Y;MRPL35;DDIT4;TSPYL2;WRN;SLC12A2;R3HDM1;MYO1B;ARRDC4;HTR7;CLCF1;ADCY7;OGN;MSRB3;C12orf41;PMS1;EHHADH;BRD2;KLHL9;CXCL3;CXCL2;ROBO2;CCDC82;EDIL3;DDX42;ACSL…
mmu-miR-3473	402	PGAP3;SMARCC1;PCSK6;L1CAM;BYSL;OTUD7B;C10orf116;MIB1;PTGER3;C3orf19;NAPA;SP8;SLC38A4;SLC38A3;PPP2R2D;IWS1;STK4;OPA1;GYPA;CXCL12;RAB40C;GPR156;SNAP25;AKAP6;TRAPPC2;ATXN1;PAIP2B;STARD7;C11orf46;LGR6;ITGA2;RIT2;MGST2;MYO18A;GABBR1;SERPINE2;TIPRL;HOXB9;RPH3AL;C8orf44;KCNQ3;COL4A4;SAMD12;THBD;RPRD2;DNAJC8;ERMP1;FBXO32;C9orf114;SOAT2;OTUD3;SLC4A5;TRIM58;OR2H1;WFDC5;ARL8B;RBM17;RBM14;CTF1;GRIPAP1;SLC17A…
mmu-miR-449a	222	HECTD2;SLC6A1;TM7SF3;ZCCHC16;TSPAN11;PCSK7;BGN;CHMP2B;SEMA4D;C7orf58;C18orf63;SMAP1;ASB1;POLQ;TMEM79;BTN1A1;DGCR2;TNNI3K;CBFB;SPN;EEFSEC;EDN2;C9orf80;IRX2;RNMTL1;FAM19A4;CCNL2;MRPS7;MUC1;SF3A3;AQP9;KLHL6;LDB3;STK4;SRGAP3;ACOT8;GNPAT;USP30;PATZ1;SNAI1;SLC15A4;USP37;GTF2F1;LMTK2;CNN2;POU2AF1;MASP1;KTI12;SWT1;ELK3;GPHB5;NETO1;ETV3L;SCN3A;ZNF483;PLEKHO2;DDI1;DTL;ANO5;STAG3;CRELD1;DCLK1;RIT1;RHBDL3;SF…
mmu-miR-466h-3p	35	RASGRP3;FOXK1;SMAD7;ENAM;OAT;TRIB2;SLC39A11;NCOA4;C2orf71;BHLHE40;FAM46A;MAPKAP1;LOC100130705;PPP6C;MTMR9;RNF152;PIP4K2A;RNF157;MLXIPL;NR4A1;PLCL1;TMEM9B;SMARCD2;DUSP14;ATP2B2;SLC5A3;MCM9;ADRA1B;ATF1;CAMSAP1;ABCA5;RSL24D1;MYO16;ATF6B;FAM5B
mmu-miR-466h-5p	250	PCK2;TAP1;FGFRL1;ADD3;TMEM183A;ZDBF2;YWHAH;NPAS3;LYRM2;GSC;UPP2;CAPRIN1;SLC30A7;ZIK1;B3GNT5;SGPL1;USP33;C12orf53;FAM163A;ARHGEF9;DHRS7;EML1;PLEKHH2;ANAPC13;CAPN7;INHBB;SGK110;FOXF1;MTMR9;PRIM2;LPCAT2;PIP4K2A;PCBP3;WRB;BMP8A;PSMG3;H2AFV;OSBPL9;KCNN2;ZNF764;NEUROD6;ATP2B2;ABHD6;SYNJ1;TCF21;CRCP;AKAP7;NIN;SH3D21;KIF5A;C19orf59;SYT6;HYAL4;DPCR1;STARD8;COLEC12;PLEKHA2;GFRA2;PKHD1;CSRP2BP;HSD17B12;STAR…
mmu-miR-574-3p	47	RPN1;HMGN3;C2CD2L;PPP4R4;MED23;NDUFB4;RFC1;KIF26A;TAB2;MAP4;TBX5;ACAD11;ARHGEF10L;PITPNB;PNLIPRP3;C6orf97;MST4;CD80;SULF1;TMEM181;MUM1L1;SLC16A10;C3orf17;ZNF667;TGFBR3;ILDR2;ZBTB6;FPGT-TNNI3K;NR4A3;FLRT1;FERMT1;KIAA0494;PPARA;BRMS1L;PHOX2B;ARMC2;TNNI3K;CTNNA3;DDX21;ENDOD1;TDG;FDXACB1;GNRH1;HTR1D;ARPP21;C9orf91;PRRT4
mmu-miR-706	438	NYX;SCFD2;ZCCHC16;NCBP2;MFAP1;ADIPOQ;DLG3;COMMD9;SLC28A3;PRND;OFD1;METTL14;SP6;KIAA1598;PIK3C2G;CXCL11;MS4A4A;RAB40B;PRRG4;PRRG3;HCN1;SNAP29;MITD1;USP4;COLEC12;GPR116;ARHGAP19;NXF2B;CD1D;DTL;CDKN1B;QSOX1;POLR1B;KRR1;DENND4A;C14orf45;BAZ2A;IFIT2;NF2;ALPK1;ARL13A;SENP3;ZFP161;ZEB1;DNAJC9;KIAA1949;GZMK;FBXO34;WDFY3;ECHDC3;KLHL25;KIAA0355;TMEM80;MBOAT1;MBOAT4;PIK3AP1;SDPR;PELI1;NCOA4;FAM91A1;NR2F2;TM…
mmu-miR-7a	288	DNAH14;HIF3A;TRIM13;MUDENG;IL1RL1;FAM108B1;UBE2QL1;GNPTAB;PGM5;IPMK;PCSK6;PDGFRA;PTK2B;KLHL26;CASP14;ZBTB8B;ZFAND1;PDIA3;BOC;POLR3H;CPPED1;EEF2K;ZFP1;ZNF879;VRTN;MPP3;ARHGEF7;EPHA8;PDPR;PRAF2;CBFA2T2;NAPG;KMO;CAPN5;OAS2;SLC12A1;YES1;ZSWIM3;RELB;ZNF473;TARDBP;NUP210;PSMF1;TBX4;CTSK;MRPS7;SP1;SYT15;ATP1B3;KCNF1;AHRR;TMCO4;LPL;DIRC1;TMEM229B;SERPINB2;SETD4;UBR5;PLD1;FAM45A;ZNF445;GHITM;SMPDL3A;FAM82…
mmu-miR-877	197	HECTD3;C1orf124;SMARCC1;ADPRHL1;NIPA2;TSPAN12;CDO1;CCDC147;P4HA1;VPS37A;LYRM5;RAPGEF3;FAM190B;UGP2;SPINT2;LINGO4;EIF3L;SLC38A10;GAGE1;BHLHE41;ARHGEF2;TAZ;ZC3H13;CSNK1E;SLC12A2;LPO;MTMR6;HDGF;RASGRP4;ZNF667;JAKMIP3;FMO1;SOD2;RNASE4;PCM1;CELA3B;COG6;CELA3A;LDB2;MON2;GPATCH8;SLC15A2;SLC25A29;GK;RNF19A;HPSE;RBBP8;MPV17L;CXCL9;CNPPD1;SLC2A3;RAPGEF6;ZFC3H1;PTGES3;ZNF558;ANGPTL1;WHSC1;GRIP1;CFTR;PAK2;EG…
all_target	4033	HIF3A;NYX;SMPDL3A;RNF10;NCBP2;REM1;REM2;C11orf57;LAPTM5;ARFRP1;EMILIN2;FAM190A;FAM190B;C13orf15;CHMP1A;ADIPOQ;ZNF879;VRTN;HKDC1;SLC28A3;ZNF704;ZSWIM4;ZSWIM6;SPTLC3;SPN;HMGCLL1;PRND;IRX2;SP8;PPHLN1;ZNF45;RBBP8;JRKL;PPP2R2D;MUC1;SP4;MUC6;SP6;MEN1;ANGPT2;OPA3;OPA1;RAB40C;RAB40B;PRRG4;CBX1;ZNF674;CLEC2L;PRRG3;PPP1R14B;TRAPPC2;KTI12;ERI1;CLDN6;TRAF6;ACLY;YWHAH;NXF2B;SEPSECS;MYO3B;ITGA1;ITGA2;ITGA3;ITG…

## Sheet: BJ501 day 5
targets of all the miRNAs up-regulated and down-regulated more than two fold of influenza virus BJ501 infection relative to mock-infection control at day 5 post infection
miRNA name	target number	target name
mmu-miR-130b	100	VPS29;REM2;MARCH7;MS4A3;TRMT12;CCDC99;GNG12;DIAPH3;ENPP4;TDRD7;R3HDM1;TRIM23;NMT2;MUC15;CENPQ;RBBP8;ACYP2;MANBA;GPBP1;MASP1;LDHB;UBC;RNF6;TTC19;DDAH1;DNAJC25;DNAJC24;DENND4A;XRCC2;XRCC4;SRSF3;SLC5A12;CEP63;ZNF184;PARP8;NLRP4;SIKE1;KCNK15;UBA3;BNIP3;FXC1;SFT2D3;PDZD7;FBXO30;FLOT2;FAM150B;C20orf7;LCORL;MDN1;KLHL24;KLHL20;CCNG1;DCTN6;HPGD;SLC10A2;PION;PNO1;REPS2;SACM1L;MAPK9;SEPHS2;ARL6IP5;RCL1;C15o…
mmu-miR-132	248	SESTD1;ZFX;WDR52;ZCCHC14;SRCRB4D;FAM3C;PCSK6;HDAC3;CHSY1;SBF1;IGF2BP1;HPS3;NKX2-5;CERS6;TRMT11;DNTTIP2;ADAMTS6;SGK223;HKDC1;PPT1;CCDC97;EIF1AX;BCLAF1;ZC3H13;FAM114A2;GOLGA4;ENSA;PWWP2A;SPIN4;SEPT10;C2orf55;ENTPD7;WT1;PSPC1;FAM84B;C9orf30-TMEFF1;KRT24;C12orf48;KLHL4;CXCL2;SEC24A;NUPL1;TEX264;MDM1;KITLG;MDM4;GATA3;RNF19A;CXCL3;C19orf50;NIN;PPFIA1;LIN9;TMEM74;PTER;PKIB;ZKSCAN1;ALG10B;TMEM48;EDAR;DIX…
mmu-miR-139-3p	197	FAM198A;C9orf30;SEMA6A;TMEM233;KIAA1704;FBXO10;IPMK;EPB41L4B;SPRED2;IL6ST;LAPTM5;ARFRP1;PPIL6;NKX2-2;CAV3;ZNF879;LHX6;DHRS2;CACNA1G;SLC12A4;SLC34A2;LAD1;CSNK2A1;IRAK3;EDN3;TMEM104;TMEM51;WDR7;ARHGEF11;PCCA;SHC1;C20orf24;FLI1;ACSM2A;ACSM2B;LPL;ABLIM1;EDEM3;SLC25A24;BRD4;SLC25A28;ZFP37;OSBPL6;HSDL1;FAM193B;PPPDE2;WDR73;WDR54;RSPO4;PPP2CB;PTK2B;GALR1;GRB2;HGFAC;TGIF2-C20ORF24;RNF2;TACC2;FAM122A;PDXK…
mmu-miR-139-5p	222	SESTD1;FRYL;NCBP2;PARN;UPRT;HNRPLL;CHMP2B;POGLUT1;RAPGEF6;MAFK;QPCT;ZXDA;NUDT21;PRPF4;PIBF1;RREB1;NCEH1;SLC39A11;C6orf120;LIX1;MAP3K1;MPP7;MIB1;PLA2G7;TBCCD1;HMGCLL1;ZNF660;MFAP3L;EDN3;SRPK2;WTAP;DMTF1;C5orf43;ENTPD7;WT1;SPEF2;DDX3Y;HK2;PRMT3;C3orf75;LPCAT1;BOLL;NR2C2;OSBPL8;SLC25A21;SEC24A;SULT1E1;ABHD3;ABHD6;SETD7;SEMA3D;RSPO3;RAB27A;CRCP;NME7;DZIP3;CNN3;CSTF2T;CCDC86;NFS1;F2R;ARHGAP12;ZNF558;A…
mmu-miR-142-3p	104	HECTD2;C17orf75;ZDHHC12;PPIL2;PLIN1;MAP3K6;PTGER2;C5orf44;MAPK8IP3;KLHDC10;TOR1AIP2;AQP4;SP4;AHRR;CHAC1;SNAI2;CYP3A7;CYP3A4;SERPINB2;SLC41A1;XPO4;GRB14;CD2AP;ATP8B1;RNF219;MYO5B;ABCE1;CSF2RB;ZNF212;LSM14B;C3orf67;FMN1;CSAD;IMPAD1;XKR6;FUK;DCAF12L1;LRRK1;KRTAP4-2;ZNF585A;VSX1;C11orf53;PRR16;PLXDC1;DSEL;CDC25C;VNN1;GBP7;STXBP3;EDA2R;ABCG2;FAM57A;PEX5L;C6orf47;FAM8A1;ELOVL4;TOX3;LRCH1;WDR33;LCORL;AC…
mmu-miR-145	212	FBXO18;FAM198B;DNAH11;FLVCR1;OSBPL1A;MUC21;PI4K2B;PCDHB5;PPIL6;CAPRIN1;B3GAT2;SLC25A11;EIF3J;C10orf114;SPG20;FAM46D;C15orf40;ARHGEF4;MKI67IP;DDX31;PTGER3;PRIC285;SIAE;MUM1L1;C3orf18;ARHGAP25;LIG3;ZFP64;CDH5;RAD54L2;NECAB1;ZNF45;DIAPH2;CLCN2;PCYT2;PAPPA;CCDC152;ABLIM2;USP31;GHITM;ORMDL2;KIF5C;H2AFY;ERI1;JKAMP;ZSCAN18;ZKSCAN4;POP4;PAK7;DBT;A2LD1;IL20RA;SNX1;ANKRD57;RASD1;PATE2;UNC119B;GABRG2;GABRG1…
mmu-miR-155	120	GRHPR;GHR;SYTL2;SUMO1;SCG2;RAPGEF2;PAH;ASS1;DCN;DNTTIP1;TRMT12;SAMD12;C6orf120;SCN2A;PTGER2;EML5;C5orf41;WSB1;CCNL2;LY9;ANGPT2;CENPW;ATXN7L3B;HSPC159;SYPL1;ZNF642;TSEN15;TRAPPC2;RNF103;RGP1;MEP1A;ARHGAP18;FAM122C;ANO5;ZFP14;UBE2D1;DEK;NEK11;MPHOSPH9;SLC11A2;LRRK2;MFSD2A;GUCY1A3;VEZF1;PPP1R9A;C1QL4;UAP1;ARHGEF38;C8orf40;RAG1;CSGALNACT2;KIF3C;PBK;NUFIP1;ETV1;CCDC130;LRRC17;DNAH9;DOPEY1;RNPC3;PDX1;P…
mmu-miR-188-5p	144	FLVCR1;RSPH4A;WNT5A;LYRM2;USP28;FAM190A;ARL2BP;CWC22;SYT15;MSR1;NCEH1;ZNF354A;ZDHHC13;CCDC91;ZNF704;FOXF1;EIF4ENIF1;WEE2;FGA;SPEF1;SCAMP5;ZNF202;EXTL3;DFFA;OSBPL9;MDM1;SERPINB3;HSPC159;RSPO3;MBTD1;AKAP8;CCNY;TLR3;IPP;RNF103;RHBDD1;GPR110;FAM122B;STAR;CCL7;NUAK1;TIGD6;HDX;HABP4;IFIT2;SLC9A5;ADAMTSL1;LRRK2;ZNF605;USP47;MKL1;DISC1;SLC35A3;TMEM71;PDLIM4;ZNF180;FAM118A;DHRS11;DST;DDX60;PTPN2;BRF1;C12o…
mmu-miR-1897-5p	235	PALM2-AKAP2;OSBPL1A;CCDC141;SERPINA7;CAPRIN1;ST7L;NAALADL2;FBLN5;CAV1;MAP3K8;TRIM63;ITSN1;CCDC88A;ARHGEF4;WHSC1L1;ZSWIM6;SORCS1;MTMR6;ASRGL1;NT5DC1;RPP30;FGB;HNRNPA2B1;FAM131A;AQP4;KRTAP1-3;SYNPO2;JRKL;FAM19A1;RNASE9;DAAM1;CHM;PAPPA;SERPINB9;SEC24A;KLHL1;EHHADH;ELFN1;ROR1;KCTD12;SCOC;ADRA1D;AKAP2;MPV17L;PHB;GM2A;MASP1;INADL;ANGPTL1;EID1;KDELR2;CLEC14A;GPR112;ZBTB24;CD3G;EMCN;ADORA1;RNF6;KDELC2;SE…
mmu-miR-18a	132	TMEM117;TGM2;PCK1;ADPRHL1;ZNF451;LYPLA1;RAPGEF4;LYRM7;HIPK4;LEPROT;NHLRC3;SMG7;SERPINC1;LIX1;MAP3K3;ZFYVE16;MTMR2;CUL2;PPHLN1;CTSO;COX11;C17orf48;SLC45A2;PEX11A;SSH2;CXCL13;RSU1;MAN1A2;ADCY1;FTSJD1;FBXL2;ZNF280C;FBXL7;MRPL43;CCNC;MANEAL;RASGRP1;TRPC4;TRAK2;C3orf63;CRIPT;AP2B1;ATP7B;MYCN;ZNF169;TMEM167B;TWSG1;HAUS5;TBC1D23;GUCY1A3;LANCL1;ZIC2;SLC35A2;SHC3;KLHL32;WWOX;EPN3;RHOJ;CYTL1;SCMH1;THBD;ITP…
mmu-miR-1949	95	LYPLA1;AGA;CHSY1;MAN1B1;DUSP21;EEF2K;BYSL;ZNF146;PTGER2;CBFB;GOLGA5;C2orf56;ZFP62;NECAB1;SLITRK2;ANKRD42;SP4;ZNF367;USP38;UBR3;MCTS1;SYT6;ZNF569;MMAA;GBF1;STRADB;SERF1A;DMRT2;SERF1B;ALG2;G6PC2;PKHD1L1;PIM3;KBTBD6;CPA2;EGR3;SLC46A3;SENP8;IL28RA;KATNAL1;FAN1;HMCN1;IGJ;ANKRD28;IRF2;IMPG2;TNFAIP1;PDE6B;NAB1;IL17RA;TMC5;SH3YL1;HNRNPH3;HACE1;SLC36A4;PPP1R12B;PSMA5;KIF21A;MORF4L2;RANBP2;CLIC4;PDYN;TET2;…
mmu-miR-21	112	ZRANB2;SEMA4A;ARL2BP;C13orf15;KIAA0319;ZNF585A;ZNF382;PPP1R3A;BHLHE40;CEP120;SC5DL;NECAB1;ANKRD49;DMRTC1;ATXN7L3B;IP6K2;RSPO3;PSRC1;ZAK;FA2H;EDAR;ZNF274;TMTC3;SEH1L;PCM1;ITGA4;UBE2D1;C16orf5;IMPAD1;MAGEE2;ARID4A;GAST;C10orf137;PRLR;PLAC8;WISP1;SCNN1G;SLC35A5;SLC35A1;CCL20;GRM6;NKAIN2;CHST9;TAF7;C14orf105;TSFM;PDE6A;BHLHE41;GABRE;LCORL;MCPH1;CCDC47;UBL4A;RFC3;GPNMB;C12orf12;FBXO3;HNRNPH3;PLP2;C15o…
mmu-miR-211	273	LIN7A;ZDBF2;SCN7A;GLRX5;KLK10;PPP2R3A;C14orf28;CLMP;MAFK;MFAP3;KCNK2;KIAA1919;THPO;UQCRB;CHMP1A;MSR1;CERS6;PSMG4;DNTTIP2;SLC39A11;CERS3;ADAMTS3;KLF6;SYS1;FAM46A;PTGER3;NAPG;SIAE;PERP;NEXN;ZNF263;DYRK1A;REG3G;WDR60;GRRP1;TMC5;TRPV3;SLC38A5;CRISPLD1;SCAMP5;KCTD12;WRN;ISM1;HCFC1R1;CHM;C9orf21;TNIP2;C9orf100;MRO;OPA3;KLHL1;SLC35C2;IQCJ;MMP13;CENPQ;KLHL9;C18orf19;CCDC89;ZYG11B;CXCL5;RPSA;CXCL6;KCTD18;…
mmu-miR-2137	13	RASSF2;PMAIP1;RAB4A;ARL3;ACSL1;EFNA2;SYPL2;BTBD19;SGCZ;CIT;PRRX1;TMEM185A;PITX1
mmu-miR-223	185	TMEM41B;UBL3;AHCTF1;AGMO;PCSK1;TRMT61B;ARGFX;HPS1;PI4K2A;CCNT2;FKBP9;ADIPOQ;ASB1;TTC9;MBIP;ADAMTS2;FAM46D;TMEM135;SLC34A1;NAV3;CBFB;TDP2;MARVELD3;NUP210;TRPV3;C5orf43;SPEF2;RIMBP3B;RIMBP3C;MUC6;OR4N4;SMAD1;SIAH1;KLHL1;CXCL10;RNF19B;ATP2B4;LPA;SLC46A2;C22orf46;VIM;MAMLD1;PKP4;KPNA3;STC2;CCL3L3;CCL3L1;CCL3;TNFSF15;DOCK3;GAB4;DNAJC21;G6PC2;KIAA0947;DEK;SEPT8;MAGEE1;ADRBK2;TNFRSF19;PPP1R1A;PLG;ZNF169…
mmu-miR-24-2 not present
mmu-miR-2861	252	RPN1;VPS37D;SYNGAP1;EPX;KIAA1257;KLK13;FBXO10;GPR61;CD34;UPRT;MAMSTR;SLC9A9;GPR39;GSC;TM4SF4;TMEM185B;SEMA4B;SEMA4G;GPR172A;B3GNT7;ACE;TTC7A;SLC17A9;FAM168A;MAP3K6;FSTL3;PPP2R4;PTGER3;ZSWIM4;ESRP2;INHBB;CGREF1;UCP3;NR2E3;IRAK1;KLK10;KIAA0319L;ZMYM3;CENPM;TSPAN13;TMUB1;SLC38A3;AQP1;WNK2;CENPB;CRB3;KLHL6;CLCF1;PKMYT1;USP31;TMEM184B;GIPC3;TRAF3IP1;C19orf56;SMG6;C19orf51;LRRC4B;INPP5D;CLEC2L;CSPG4;KR…
mmu-miR-29b-1 not present
mmu-miR-3470a	299	BPTF;FLVCR2;GSR;RNF10;KCNE4;TRIM10;ILDR2;ISL1;CCRL1;FCHO2;CD36;IL6ST;SNAP91;GPM6A;PKD2L2;LEPROT;USP25;C18orf63;C18orf62;NCEH1;TOMM5;PBLD;UBLCP1;B3GNT3;TPD52;CXorf57;ATP6AP1;FOXK1;CSNK1E;PDE8B;LIG3;TNFRSF8;BANK1;PDE1C;TSPAN14;ROBO4;PCDH11X;PCDH11Y;MRPL35;DDIT4;TSPYL2;WRN;SLC12A2;R3HDM1;MYO1B;ARRDC4;HTR7;CLCF1;ADCY7;OGN;MSRB3;C12orf41;PMS1;EHHADH;BRD2;KLHL9;CXCL3;CXCL2;ROBO2;CCDC82;EDIL3;DDX42;ACSL…
mmu-miR-449a	222	HECTD2;SLC6A1;TM7SF3;ZCCHC16;TSPAN11;PCSK7;BGN;CHMP2B;SEMA4D;C7orf58;C18orf63;SMAP1;ASB1;POLQ;TMEM79;BTN1A1;DGCR2;TNNI3K;CBFB;SPN;EEFSEC;EDN2;C9orf80;IRX2;RNMTL1;FAM19A4;CCNL2;MRPS7;MUC1;SF3A3;AQP9;KLHL6;LDB3;STK4;SRGAP3;ACOT8;GNPAT;USP30;PATZ1;SNAI1;SLC15A4;USP37;GTF2F1;LMTK2;CNN2;POU2AF1;MASP1;KTI12;SWT1;ELK3;GPHB5;NETO1;ETV3L;SCN3A;ZNF483;PLEKHO2;DDI1;DTL;ANO5;STAG3;CRELD1;DCLK1;RIT1;RHBDL3;SF…
mmu-miR-466h-5p	250	PCK2;TAP1;FGFRL1;ADD3;TMEM183A;ZDBF2;YWHAH;NPAS3;LYRM2;GSC;UPP2;CAPRIN1;SLC30A7;ZIK1;B3GNT5;SGPL1;USP33;C12orf53;FAM163A;ARHGEF9;DHRS7;EML1;PLEKHH2;ANAPC13;CAPN7;INHBB;SGK110;FOXF1;MTMR9;PRIM2;LPCAT2;PIP4K2A;PCBP3;WRB;BMP8A;PSMG3;H2AFV;OSBPL9;KCNN2;ZNF764;NEUROD6;ATP2B2;ABHD6;SYNJ1;TCF21;CRCP;AKAP7;NIN;SH3D21;KIF5A;C19orf59;SYT6;HYAL4;DPCR1;STARD8;COLEC12;PLEKHA2;GFRA2;PKHD1;CSRP2BP;HSD17B12;STAR…
mmu-miR-574-3p	47	RPN1;HMGN3;C2CD2L;PPP4R4;MED23;NDUFB4;RFC1;KIF26A;TAB2;MAP4;TBX5;ACAD11;ARHGEF10L;PITPNB;PNLIPRP3;C6orf97;MST4;CD80;SULF1;TMEM181;MUM1L1;SLC16A10;C3orf17;ZNF667;TGFBR3;ILDR2;ZBTB6;FPGT-TNNI3K;NR4A3;FLRT1;FERMT1;KIAA0494;PPARA;BRMS1L;PHOX2B;ARMC2;TNNI3K;CTNNA3;DDX21;ENDOD1;TDG;FDXACB1;GNRH1;HTR1D;ARPP21;C9orf91;PRRT4
mmu-miR-706	438	NYX;SCFD2;ZCCHC16;NCBP2;MFAP1;ADIPOQ;DLG3;COMMD9;SLC28A3;PRND;OFD1;METTL14;SP6;KIAA1598;PIK3C2G;CXCL11;MS4A4A;RAB40B;PRRG4;PRRG3;HCN1;SNAP29;MITD1;USP4;COLEC12;GPR116;ARHGAP19;NXF2B;CD1D;DTL;CDKN1B;QSOX1;POLR1B;KRR1;DENND4A;C14orf45;BAZ2A;IFIT2;NF2;ALPK1;ARL13A;SENP3;ZFP161;ZEB1;DNAJC9;KIAA1949;GZMK;FBXO34;WDFY3;ECHDC3;KLHL25;KIAA0355;TMEM80;MBOAT1;MBOAT4;PIK3AP1;SDPR;PELI1;NCOA4;FAM91A1;NR2F2;TM…
mmu-miR-7a	288	DNAH14;HIF3A;TRIM13;MUDENG;IL1RL1;FAM108B1;UBE2QL1;GNPTAB;PGM5;IPMK;PCSK6;PDGFRA;PTK2B;KLHL26;CASP14;ZBTB8B;ZFAND1;PDIA3;BOC;POLR3H;CPPED1;EEF2K;ZFP1;ZNF879;VRTN;MPP3;ARHGEF7;EPHA8;PDPR;PRAF2;CBFA2T2;NAPG;KMO;CAPN5;OAS2;SLC12A1;YES1;ZSWIM3;RELB;ZNF473;TARDBP;NUP210;PSMF1;TBX4;CTSK;MRPS7;SP1;SYT15;ATP1B3;KCNF1;AHRR;TMCO4;LPL;DIRC1;TMEM229B;SERPINB2;SETD4;UBR5;PLD1;FAM45A;ZNF445;GHITM;SMPDL3A;FAM82…
mmu-miR-135a-1 not present
all_target	3583	HIF3A;NYX;RNF10;NCBP2;REM1;REM2;AGA;FUT4;LAPTM5;ARFRP1;EMILIN2;FAM190A;C13orf15;CHMP1A;ADIPOQ;ZNF879;VRTN;HKDC1;SLC28A3;ZNF704;ZSWIM4;ZSWIM6;SPTLC3;SPN;HMGCLL1;PRND;IRX2;PPHLN1;ZNF45;RBBP8;JRKL;SP1;MUC1;SP4;MUC6;PPP2R2C;SCG2;ANGPT2;OPA3;RAB40B;PRRG4;CBX1;ZNF674;CLEC2L;PRRG3;SLC46A2;NUP54;KTI12;ERI1;PLXDC1;TRAF6;ACLY;YWHAH;NXF2B;SEPSECS;ITGA1;ITGA2;ITGA3;ITGA4;RIT1;GRB14;GTF3C1;MGST1;DENND4A;GTF3C…

## Sheet: BJ501 day 2
targets of all the miRNAs up-regulated and down-regulated more than two fold of influenza virus BJ501 infection relative to mock-infection control at day 2 post infection
miRNA name	target number	target name
mmu-miR-142-3p	104	HECTD2;C17orf75;ZDHHC12;PPIL2;PLIN1;MAP3K6;PTGER2;C5orf44;MAPK8IP3;KLHDC10;TOR1AIP2;AQP4;SP4;AHRR;CHAC1;SNAI2;CYP3A7;CYP3A4;SERPINB2;SLC41A1;XPO4;GRB14;CD2AP;ATP8B1;RNF219;MYO5B;ABCE1;CSF2RB;ZNF212;LSM14B;C3orf67;FMN1;CSAD;IMPAD1;XKR6;FUK;DCAF12L1;LRRK1;K
mmu-miR-155	120	GRHPR;GHR;SYTL2;SUMO1;SCG2;RAPGEF2;PAH;ASS1;DCN;DNTTIP1;TRMT12;SAMD12;C6orf120;SCN2A;PTGER2;EML5;C5orf41;WSB1;CCNL2;LY9;ANGPT2;CENPW;ATXN7L3B;HSPC159;SYPL1;ZNF642;TSEN15;TRAPPC2;RNF103;RGP1;MEP1A;ARHGAP18;FAM122C;ANO5;ZFP14;UBE2D1;DEK;NEK11;MPHOSPH9;SLC11
mmu-miR-2145 not present
mmu-miR-3473	402	PGAP3;SMARCC1;PCSK6;L1CAM;BYSL;OTUD7B;C10orf116;MIB1;PTGER3;C3orf19;NAPA;SP8;SLC38A4;SLC38A3;PPP2R2D;IWS1;STK4;OPA1;GYPA;CXCL12;RAB40C;GPR156;SNAP25;AKAP6;TRAPPC2;ATXN1;PAIP2B;STARD7;C11orf46;LGR6;ITGA2;RIT2;MGST2;MYO18A;GABBR1;SERPINE2;TIPRL;HOXB9;RPH3AL
mmu-miR-466h-3p	35	RASGRP3;FOXK1;SMAD7;ENAM;OAT;TRIB2;SLC39A11;NCOA4;C2orf71;BHLHE40;FAM46A;MAPKAP1;LOC100130705;PPP6C;MTMR9;RNF152;PIP4K2A;RNF157;MLXIPL;NR4A1;PLCL1;TMEM9B;SMARCD2;DUSP14;ATP2B2;SLC5A3;MCM9;ADRA1B;ATF1;CAMSAP1;ABCA5;RSL24D1;MYO16;ATF6B;FAM5B
mmu-miR-877	197	HECTD3;C1orf124;SMARCC1;ADPRHL1;NIPA2;TSPAN12;CDO1;CCDC147;P4HA1;VPS37A;LYRM5;RAPGEF3;FAM190B;UGP2;SPINT2;LINGO4;EIF3L;SLC38A10;GAGE1;BHLHE41;ARHGEF2;TAZ;ZC3H13;CSNK1E;SLC12A2;LPO;MTMR6;HDGF;RASGRP4;ZNF667;JAKMIP3;FMO1;SOD2;RNASE4;PCM1;CELA3B;COG6;CELA3A;
all_target	835	SLC2A3;PGAP3;SMARCC1;C17orf75;ZDHHC12;SUMO1;NIPA2;PCSK6;MEN1;MFSD2A;ABCE1;CCDC147;P4HA1;L1CAM;RUFY2;FAM190B;ASS1;BYSL;OTUD7B;C10orf116;C6orf120;MIB1;TAZ;PTGER3;ZC3H13;C3orf19;NAPA;MRPS25;SV2B;SP8;SLC38A4;KRTAP1-3;WDR3;SLC38A3;PPP2R2D;SP4;RIC3;IWS1;PPP1R9A

## Sheet: PR8 all
targets of all the miRNAs up-regulated and down-regulated more than two fold of influenza virus PR8 infection relative to mock-infection control at day 2 and day 5 post infection
miRNA name	target number	target name
mmu-miR-1 not present
mmu-miR-1187	284	FLVCR1;KIAA1549;GHR;NPAS3;NIPA1;PES1;ARFRP1;GPM6A;VPS37A;KIAA0141;ZNF518B;TMEM185A;CPPED1;RSPH4A;ADAMTS3;TMEM20;TPD52;TRUB1;FSTL4;CCDC88C;ZFYVE16;SPTLC2;ZSWIM1;MTMR9;RPGR;TMEM132D;ATP6V0D2;MMP20;SV2B;CDH5;SEPT10;ZSCAN20;ARHGEF10;C2CD2;SLCO3A1;LARP4;SLITRK1;UBAP2L;RSPO1;PPP2R2C;PAPPA;SERPINB8;FLRT2;DMRTC1;FNDC3A;KIAA1841;SETD3;IQCH;SETD6;KCTD11;TRIOBP;KIAA0930;FABP7;TC2N;RNF180;FREM2;CDON;COLEC12;…
mmu-miR-1196	167	PROS1;NT5E;PSPC1;C14orf28;AGXT2;MARCH7;ZNF518B;SLC30A4;CWC25;NAALADL2;MPP6;DGKI;FGFBP3;ZSCAN29;RAD9B;TMEM56;SLC47A1;GOT1;PFAS;SLITRK6;AIDA;SLCO4C1;HOXD4;MTM1;TMF1;CXCR4;NR2C1;GAPT;KLK7;USP32;CCDC89;FN1;PTPN13;UBD;ZNF277;PRRC1;PKHD1;QRFPR;BTBD18;GPR158;AFAP1L1;NRSN1;CDKN1A;FMN1;DMRTB1;PPM1A;HAUS2;PCDHB6;ABHD13;SLC35A4;PDPR;TFRC;ZIC1;FAM169A;VWA5B1;GBA3;DSEL;ARL13B;RAB3GAP2;RCN2;PIKFYVE;OXT;BRCC3;A…
mmu-miR-130b	100	VPS29;REM2;MARCH7;MS4A3;TRMT12;CCDC99;GNG12;DIAPH3;ENPP4;TDRD7;R3HDM1;TRIM23;NMT2;MUC15;CENPQ;RBBP8;ACYP2;MANBA;GPBP1;MASP1;LDHB;UBC;RNF6;TTC19;DDAH1;DNAJC25;DNAJC24;DENND4A;XRCC2;XRCC4;SRSF3;SLC5A12;CEP63;ZNF184;PARP8;NLRP4;SIKE1;KCNK15;UBA3;BNIP3;FXC1;SFT2D3;PDZD7;FBXO30;FLOT2;FAM150B;C20orf7;LCORL;MDN1;KLHL24;KLHL20;CCNG1;DCTN6;HPGD;SLC10A2;PION;PNO1;REPS2;SACM1L;MAPK9;SEPHS2;ARL6IP5;RCL1;C15o…
mmu-miR-132	248	SESTD1;ZFX;WDR52;ZCCHC14;SRCRB4D;FAM3C;PCSK6;HDAC3;CHSY1;SBF1;IGF2BP1;HPS3;NKX2-5;CERS6;TRMT11;DNTTIP2;ADAMTS6;SGK223;HKDC1;PPT1;CCDC97;EIF1AX;BCLAF1;ZC3H13;FAM114A2;GOLGA4;ENSA;PWWP2A;SPIN4;SEPT10;C2orf55;ENTPD7;WT1;PSPC1;FAM84B;C9orf30-TMEFF1;KRT24;C12orf48;KLHL4;CXCL2;SEC24A;NUPL1;TEX264;MDM1;KITLG;MDM4;GATA3;RNF19A;CXCL3;C19orf50;NIN;PPFIA1;LIN9;TMEM74;PTER;PKIB;ZKSCAN1;ALG10B;TMEM48;EDAR;DIX…
mmu-miR-133a	117	QTRTD1;SLC6A7;C17orf76;C13orf18;C7orf57;PKP1;TMEM185B;AGT;DNAH11;FAM163B;PRAF2;ZSWIM7;QPCTL;SCLY;METTL7A;C2CD2;ENTPD5;BZRAP1;CLCN4;SH2D2A;BRD4;TESK2;TMEM104;OSBPL10;DNAJA3;APBA3;CSPG4;SEP15;CCDC81;KAT5;ZADH2;GPR172A;UBA52;STARD9;C16orf92;PLEKHA3;NETO1;HSD17B11;ANKRD56;MRPL20;C3orf64;LRPPRC;SFXN3;STAC2;TNFRSF19;SSTR1;C7orf31;SUPT7L;CYB561;HAUS5;DSCC1;UCK1;KSR2;MSR1;SLC14A1;KIF9;FAM118A;CCNC;C3orf5…
mmu-miR-133b	116	QTRTD1;SLC6A7;C17orf76;C13orf18;C7orf57;PKP1;TMEM185B;AGT;DNAH11;FAM163B;PRAF2;ZSWIM7;QPCTL;SCLY;METTL7A;C2CD2;ENTPD5;BZRAP1;CLCN4;SH2D2A;BRD4;TESK2;TMEM104;OSBPL10;DNAJA3;APBA3;CSPG4;SEP15;CCDC81;KAT5;ZADH2;GPR172A;UBA52;STARD9;PLEKHA3;NETO1;HSD17B11;ANKRD56;MRPL20;C3orf64;LRPPRC;SFXN3;STAC2;TNFRSF19;SSTR1;C7orf31;SUPT7L;CYB561;HAUS5;DSCC1;UCK1;KSR2;MSR1;SLC14A1;KIF9;FAM118A;CCNC;C3orf55;AGMAT;Z…
mmu-miR-135a-1 not present
mmu-miR-139-3p	197	FAM198A;C9orf30;SEMA6A;TMEM233;KIAA1704;FBXO10;IPMK;EPB41L4B;SPRED2;IL6ST;LAPTM5;ARFRP1;PPIL6;NKX2-2;CAV3;ZNF879;LHX6;DHRS2;CACNA1G;SLC12A4;SLC34A2;LAD1;CSNK2A1;IRAK3;EDN3;TMEM104;TMEM51;WDR7;ARHGEF11;PCCA;SHC1;C20orf24;FLI1;ACSM2A;ACSM2B;LPL;ABLIM1;EDEM3;SLC25A24;BRD4;SLC25A28;ZFP37;OSBPL6;HSDL1;FAM193B;PPPDE2;WDR73;WDR54;RSPO4;PPP2CB;PTK2B;GALR1;GRB2;HGFAC;TGIF2-C20ORF24;RNF2;TACC2;FAM122A;PDXK…
mmu-miR-139-5p	222	SESTD1;FRYL;NCBP2;PARN;UPRT;HNRPLL;CHMP2B;POGLUT1;RAPGEF6;MAFK;QPCT;ZXDA;NUDT21;PRPF4;PIBF1;RREB1;NCEH1;SLC39A11;C6orf120;LIX1;MAP3K1;MPP7;MIB1;PLA2G7;TBCCD1;HMGCLL1;ZNF660;MFAP3L;EDN3;SRPK2;WTAP;DMTF1;C5orf43;ENTPD7;WT1;SPEF2;DDX3Y;HK2;PRMT3;C3orf75;LPCAT1;BOLL;NR2C2;OSBPL8;SLC25A21;SEC24A;SULT1E1;ABHD3;ABHD6;SETD7;SEMA3D;RSPO3;RAB27A;CRCP;NME7;DZIP3;CNN3;CSTF2T;CCDC86;NFS1;F2R;ARHGAP12;ZNF558;A…
mmu-miR-142-3p	104	HECTD2;C17orf75;ZDHHC12;PPIL2;PLIN1;MAP3K6;PTGER2;C5orf44;MAPK8IP3;KLHDC10;TOR1AIP2;AQP4;SP4;AHRR;CHAC1;SNAI2;CYP3A7;CYP3A4;SERPINB2;SLC41A1;XPO4;GRB14;CD2AP;ATP8B1;RNF219;MYO5B;ABCE1;CSF2RB;ZNF212;LSM14B;C3orf67;FMN1;CSAD;IMPAD1;XKR6;FUK;DCAF12L1;LRRK1;KRTAP4-2;ZNF585A;VSX1;C11orf53;PRR16;PLXDC1;DSEL;CDC25C;VNN1;GBP7;STXBP3;EDA2R;ABCG2;FAM57A;PEX5L;C6orf47;FAM8A1;ELOVL4;TOX3;LRCH1;WDR33;LCORL;AC…
mmu-miR-142-5p	266	RNF146;IDAS;RNF11;AHCTF1;REXO1;N4BP2L2;CAPRIN2;SRSF10;HPS3;ZKSCAN1;SLC25A15;SON;C18orf63;MSR1;DLG1;C6orf94;LOC100507203;NFE2L2;DYNLT1;PRR23C;PTGER3;CDH9;GOLGA1;CCDC11;MBNL1;TAOK3;ZFP62;DAZL;PCDH11X;PCDH11Y;BRCA2;HOXD8;KCNS2;DIAPH3;NARS2;ERLEC1;LPP;EYS;LOC100509575;SNAI2;C12orf40;CWC15;TJP2;NKIRAS1;RBBP8;TRIP13;TRIM23;PSME2;SYT4;PPIP5K2;ZCWPW2;ZNF277;CYP26A1;LSAMP;PIP5K1B;MYO5C;IPCEF1;XRRA1;FAM24A…
mmu-miR-145	212	FBXO18;FAM198B;DNAH11;FLVCR1;OSBPL1A;MUC21;PI4K2B;PCDHB5;PPIL6;CAPRIN1;B3GAT2;SLC25A11;EIF3J;C10orf114;SPG20;FAM46D;C15orf40;ARHGEF4;MKI67IP;DDX31;PTGER3;PRIC285;SIAE;MUM1L1;C3orf18;ARHGAP25;LIG3;ZFP64;CDH5;RAD54L2;NECAB1;ZNF45;DIAPH2;CLCN2;PCYT2;PAPPA;CCDC152;ABLIM2;USP31;GHITM;ORMDL2;KIF5C;H2AFY;ERI1;JKAMP;ZSCAN18;ZKSCAN4;POP4;PAK7;DBT;A2LD1;IL20RA;SNX1;ANKRD57;RASD1;PATE2;UNC119B;GABRG2;GABRG1…
mmu-miR-155	120	GRHPR;GHR;SYTL2;SUMO1;SCG2;RAPGEF2;PAH;ASS1;DCN;DNTTIP1;TRMT12;SAMD12;C6orf120;SCN2A;PTGER2;EML5;C5orf41;WSB1;CCNL2;LY9;ANGPT2;CENPW;ATXN7L3B;HSPC159;SYPL1;ZNF642;TSEN15;TRAPPC2;RNF103;RGP1;MEP1A;ARHGAP18;FAM122C;ANO5;ZFP14;UBE2D1;DEK;NEK11;MPHOSPH9;SLC11A2;LRRK2;MFSD2A;GUCY1A3;VEZF1;PPP1R9A;C1QL4;UAP1;ARHGEF38;C8orf40;RAG1;CSGALNACT2;KIF3C;PBK;NUFIP1;ETV1;CCDC130;LRRC17;DNAH9;DOPEY1;RNPC3;PDX1;P…
mmu-miR-188-5p	144	FLVCR1;RSPH4A;WNT5A;LYRM2;USP28;FAM190A;ARL2BP;CWC22;SYT15;MSR1;NCEH1;ZNF354A;ZDHHC13;CCDC91;ZNF704;FOXF1;EIF4ENIF1;WEE2;FGA;SPEF1;SCAMP5;ZNF202;EXTL3;DFFA;OSBPL9;MDM1;SERPINB3;HSPC159;RSPO3;MBTD1;AKAP8;CCNY;TLR3;IPP;RNF103;RHBDD1;GPR110;FAM122B;STAR;CCL7;NUAK1;TIGD6;HDX;HABP4;IFIT2;SLC9A5;ADAMTSL1;LRRK2;ZNF605;USP47;MKL1;DISC1;SLC35A3;TMEM71;PDLIM4;ZNF180;FAM118A;DHRS11;DST;DDX60;PTPN2;BRF1;C12o…
mmu-miR-1897-5p	235	PALM2-AKAP2;OSBPL1A;CCDC141;SERPINA7;CAPRIN1;ST7L;NAALADL2;FBLN5;CAV1;MAP3K8;TRIM63;ITSN1;CCDC88A;ARHGEF4;WHSC1L1;ZSWIM6;SORCS1;MTMR6;ASRGL1;NT5DC1;RPP30;FGB;HNRNPA2B1;FAM131A;AQP4;KRTAP1-3;SYNPO2;JRKL;FAM19A1;RNASE9;DAAM1;CHM;PAPPA;SERPINB9;SEC24A;KLHL1;EHHADH;ELFN1;ROR1;KCTD12;SCOC;ADRA1D;AKAP2;MPV17L;PHB;GM2A;MASP1;INADL;ANGPTL1;EID1;KDELR2;CLEC14A;GPR112;ZBTB24;CD3G;EMCN;ADORA1;RNF6;KDELC2;SE…
mmu-miR-18a	132	TMEM117;TGM2;PCK1;ADPRHL1;ZNF451;LYPLA1;RAPGEF4;LYRM7;HIPK4;LEPROT;NHLRC3;SMG7;SERPINC1;LIX1;MAP3K3;ZFYVE16;MTMR2;CUL2;PPHLN1;CTSO;COX11;C17orf48;SLC45A2;PEX11A;SSH2;CXCL13;RSU1;MAN1A2;ADCY1;FTSJD1;FBXL2;ZNF280C;FBXL7;MRPL43;CCNC;MANEAL;RASGRP1;TRPC4;TRAK2;C3orf63;CRIPT;AP2B1;ATP7B;MYCN;ZNF169;TMEM167B;TWSG1;HAUS5;TBC1D23;GUCY1A3;LANCL1;ZIC2;SLC35A2;SHC3;KLHL32;WWOX;EPN3;RHOJ;CYTL1;SCMH1;THBD;ITP…
mmu-miR-1949	95	LYPLA1;AGA;CHSY1;MAN1B1;DUSP21;EEF2K;BYSL;ZNF146;PTGER2;CBFB;GOLGA5;C2orf56;ZFP62;NECAB1;SLITRK2;ANKRD42;SP4;ZNF367;USP38;UBR3;MCTS1;SYT6;ZNF569;MMAA;GBF1;STRADB;SERF1A;DMRT2;SERF1B;ALG2;G6PC2;PKHD1L1;PIM3;KBTBD6;CPA2;EGR3;SLC46A3;SENP8;IL28RA;KATNAL1;FAN1;HMCN1;IGJ;ANKRD28;IRF2;IMPG2;TNFAIP1;PDE6B;NAB1;IL17RA;TMC5;SH3YL1;HNRNPH3;HACE1;SLC36A4;PPP1R12B;PSMA5;KIF21A;MORF4L2;RANBP2;CLIC4;PDYN;TET2;…
mmu-miR-21	112	ZRANB2;SEMA4A;ARL2BP;C13orf15;KIAA0319;ZNF585A;ZNF382;PPP1R3A;BHLHE40;CEP120;SC5DL;NECAB1;ANKRD49;DMRTC1;ATXN7L3B;IP6K2;RSPO3;PSRC1;ZAK;FA2H;EDAR;ZNF274;TMTC3;SEH1L;PCM1;ITGA4;UBE2D1;C16orf5;IMPAD1;MAGEE2;ARID4A;GAST;C10orf137;PRLR;PLAC8;WISP1;SCNN1G;SLC35A5;SLC35A1;CCL20;GRM6;NKAIN2;CHST9;TAF7;C14orf105;TSFM;PDE6A;BHLHE41;GABRE;LCORL;MCPH1;CCDC47;UBL4A;RFC3;GPNMB;C12orf12;FBXO3;HNRNPH3;PLP2;C15o…
mmu-miR-211	273	LIN7A;ZDBF2;SCN7A;GLRX5;KLK10;PPP2R3A;C14orf28;CLMP;MAFK;MFAP3;KCNK2;KIAA1919;THPO;UQCRB;CHMP1A;MSR1;CERS6;PSMG4;DNTTIP2;SLC39A11;CERS3;ADAMTS3;KLF6;SYS1;FAM46A;PTGER3;NAPG;SIAE;PERP;NEXN;ZNF263;DYRK1A;REG3G;WDR60;GRRP1;TMC5;TRPV3;SLC38A5;CRISPLD1;SCAMP5;KCTD12;WRN;ISM1;HCFC1R1;CHM;C9orf21;TNIP2;C9orf100;MRO;OPA3;KLHL1;SLC35C2;IQCJ;MMP13;CENPQ;KLHL9;C18orf19;CCDC89;ZYG11B;CXCL5;RPSA;CXCL6;KCTD18;…
mmu-miR-2137	13	RASSF2;PMAIP1;RAB4A;ARL3;ACSL1;EFNA2;SYPL2;BTBD19;SGCZ;CIT;PRRX1;TMEM185A;PITX1
mmu-miR-223	185	TMEM41B;UBL3;AHCTF1;AGMO;PCSK1;TRMT61B;ARGFX;HPS1;PI4K2A;CCNT2;FKBP9;ADIPOQ;ASB1;TTC9;MBIP;ADAMTS2;FAM46D;TMEM135;SLC34A1;NAV3;CBFB;TDP2;MARVELD3;NUP210;TRPV3;C5orf43;SPEF2;RIMBP3B;RIMBP3C;MUC6;OR4N4;SMAD1;SIAH1;KLHL1;CXCL10;RNF19B;ATP2B4;LPA;SLC46A2;C22orf46;VIM;MAMLD1;PKP4;KPNA3;STC2;CCL3L3;CCL3L1;CCL3;TNFSF15;DOCK3;GAB4;DNAJC21;G6PC2;KIAA0947;DEK;SEPT8;MAGEE1;ADRBK2;TNFRSF19;PPP1R1A;PLG;ZNF169…
mmu-miR-24-2 not present
mmu-miR-2861	252	RPN1;VPS37D;SYNGAP1;EPX;KIAA1257;KLK13;FBXO10;GPR61;CD34;UPRT;MAMSTR;SLC9A9;GPR39;GSC;TM4SF4;TMEM185B;SEMA4B;SEMA4G;GPR172A;B3GNT7;ACE;TTC7A;SLC17A9;FAM168A;MAP3K6;FSTL3;PPP2R4;PTGER3;ZSWIM4;ESRP2;INHBB;CGREF1;UCP3;NR2E3;IRAK1;KLK10;KIAA0319L;ZMYM3;CENPM;TSPAN13;TMUB1;SLC38A3;AQP1;WNK2;CENPB;CRB3;KLHL6;CLCF1;PKMYT1;USP31;TMEM184B;GIPC3;TRAF3IP1;C19orf56;SMG6;C19orf51;LRRC4B;INPP5D;CLEC2L;CSPG4;KR…
mmu-miR-29b-1 not present
mmu-miR-3082-5p	358	ZDHHC17;RNF13;UBAC2;ANKS4B;SYNPR;CCDC149;SUPT5H;ZFYVE16;ZNF706;APBB3;TMEM59;THY1;WDR5;SLC38A3;XPC;CRB2;GYPA;GATA5;GPR155;WHSC1;SNRNP25;STARD7;CD1D;CDKN1C;CDKN1B;MYO18B;KRR1;C14orf45;PTGDR;GPRASP1;TBC1D20;HNMT;FRAS1;TSPYL1;MPV17;MSTN;SLC39A1;HMCN1;ARL5A;ARL5B;MTHFD1L;ERMP1;ZNF423;WDFY1;EFCAB5;TMEM199;GOSR1;EFCAB1;FAM134B;RALBP1;RAP1A;AMMECR1L;POLN;HIC1;ZC3HAV1;RIF1;MAGI1;GRIPAP1;PRKAR1A;ZNF473;GPR…
mmu-miR-30d	122	FAM108B1;NDUFB6;TBX22;SRSF12;LEPROT;SLC30A7;TMEM175;DENND2C;CTAGE1;GRK5;ZFYVE16;C6orf141;PRR23B;CCDC14;ENSA;BRDT;EDN2;FBXL14;TWF1;CYP24A1;HSDL2;PRRG4;OR9Q1;RBM46;CCDC80;MITD1;PRR11;VIT;GLT1D1;CSF2RB;MESDC2;SCEL;IFNGR1;MTDH;RSAD1;GLE1;TMPRSS11BNL;DEM1;WISP1;LANCL3;LOC147670;TERF1;CYP27B1;PDLIM5;LNX2;C8orf47;LACTB;C3orf55;C9orf46;ATG12;PAK1IP1;ARHGEF38;FSIP1;ABCG5;CEP170;ST8SIA4;BPIL2;BBS10;NEIL3;T…
mmu-miR-32	53	ZDHHC15;FLVCR2;RAB3IP;GSTA5;PTPMT1;KISS1;NDUFA5;LIFR;MAN2C1;DHRS1;IBSP;RABGGTB;DDX58;CYP2D6;NEK1;KRT83;KNTC1;ABHD13;VIPR2;PSD4;CD200R1;CYP7A1;SGPP1;LRRC8D;EPM2A;CCNL2;IL2RB;C6orf201;IFT57;EFEMP1;CTSC;GLRB;PARP3;RAB9B;SLC26A7;DDC;NDP;GALNT14;IFNA8;AKAP1;GPBP1L1;CCDC82;GPIHBP1;RILP;ACBD3;ANGPTL5;SH2D4A;VPS13C;STX17;GPR98;TAS1R1;LRRK2;C8orf34
mmu-miR-3470a	299	BPTF;FLVCR2;GSR;RNF10;KCNE4;TRIM10;ILDR2;ISL1;CCRL1;FCHO2;CD36;IL6ST;SNAP91;GPM6A;PKD2L2;LEPROT;USP25;C18orf63;C18orf62;NCEH1;TOMM5;PBLD;UBLCP1;B3GNT3;TPD52;CXorf57;ATP6AP1;FOXK1;CSNK1E;PDE8B;LIG3;TNFRSF8;BANK1;PDE1C;TSPAN14;ROBO4;PCDH11X;PCDH11Y;MRPL35;DDIT4;TSPYL2;WRN;SLC12A2;R3HDM1;MYO1B;ARRDC4;HTR7;CLCF1;ADCY7;OGN;MSRB3;C12orf41;PMS1;EHHADH;BRD2;KLHL9;CXCL3;CXCL2;ROBO2;CCDC82;EDIL3;DDX42;ACSL…
mmu-miR-449a	222	HECTD2;SLC6A1;TM7SF3;ZCCHC16;TSPAN11;PCSK7;BGN;CHMP2B;SEMA4D;C7orf58;C18orf63;SMAP1;ASB1;POLQ;TMEM79;BTN1A1;DGCR2;TNNI3K;CBFB;SPN;EEFSEC;EDN2;C9orf80;IRX2;RNMTL1;FAM19A4;CCNL2;MRPS7;MUC1;SF3A3;AQP9;KLHL6;LDB3;STK4;SRGAP3;ACOT8;GNPAT;USP30;PATZ1;SNAI1;SLC15A4;USP37;GTF2F1;LMTK2;CNN2;POU2AF1;MASP1;KTI12;SWT1;ELK3;GPHB5;NETO1;ETV3L;SCN3A;ZNF483;PLEKHO2;DDI1;DTL;ANO5;STAG3;CRELD1;DCLK1;RIT1;RHBDL3;SF…
mmu-miR-466h-5p	250	PCK2;TAP1;FGFRL1;ADD3;TMEM183A;ZDBF2;YWHAH;NPAS3;LYRM2;GSC;UPP2;CAPRIN1;SLC30A7;ZIK1;B3GNT5;SGPL1;USP33;C12orf53;FAM163A;ARHGEF9;DHRS7;EML1;PLEKHH2;ANAPC13;CAPN7;INHBB;SGK110;FOXF1;MTMR9;PRIM2;LPCAT2;PIP4K2A;PCBP3;WRB;BMP8A;PSMG3;H2AFV;OSBPL9;KCNN2;ZNF764;NEUROD6;ATP2B2;ABHD6;SYNJ1;TCF21;CRCP;AKAP7;NIN;SH3D21;KIF5A;C19orf59;SYT6;HYAL4;DPCR1;STARD8;COLEC12;PLEKHA2;GFRA2;PKHD1;CSRP2BP;HSD17B12;STAR…
mmu-miR-466i-5p	172	KIAA1549;RSPH4A;RPGR;MLEC;CCRL1;PCDHGB3;PCDHGB2;PCDHGB1;KRT222;HPCA;PCDHGB6;PCDHGB5;PCDHGB4;GCM2;SETD3;CPPED1;LHX6;DISC1;LHX9;CCDC88C;LYZ;PSD2;SCNN1D;SPTLC2;MED14;SLC6A6;IRX2;RAD18;SCAMP1;SETD8;PCDHGC3;PCDHGC4;PCDHGC5;SNAI2;ATP2B3;OPCML;SNAP25;BMP4;SH3BP5;SNAP23;SLC2A2;FOXA1;C16orf92;GTF2H2C;PCDHGB7;SLC46A1;STXBP4;ANKRD56;FOXP4;ZNF691;GABRG2;LSM14A;TIGD6;RIT2;SERINC3;CNTN3;ACTR3C;C1orf21;BAZ2B;PI…
mmu-miR-466m-5p	261	TAP1;ZDBF2;FGFRL1;ADD3;TMEM183A;NPAS3;FAM3D;LYRM2;CHN1;PMP2;CAPRIN1;SLC30A7;ZIK1;B3GNT5;SGPL1;SPINT1;C12orf53;FAM163A;ARHGEF9;DHRS7;EML1;PLEKHH2;ANAPC13;CAPN7;INHBB;SGK110;FOXF1;MTMR9;PRIM2;LPCAT2;PIP4K2A;PIP4K2B;SEMA3A;WRB;BMP8A;NUPL1;PSMG3;H2AFV;ARRDC4;USP33;OSBPL9;KCNN2;ZNF764;NEUROD6;ATP2B2;ABHD6;SYNJ1;F5;CRCP;AKAP7;NIN;SH3D21;KIF5A;APP;GSC;SYT6;DPCR1;STARD8;COLEC12;PLEKHA2;GFRA2;PKHD1;C19orf…
mmu-miR-468	189	SCFD1;GSR;RNF11;KLHL24;PCSK2;CHSY1;CDRT4;AGL;ZFAND1;ANKIB1;DAB2;MPHOSPH6;MFF;DGCR8;C6orf120;LCOR;ERO1LB;NFE2L2;PPP4C;C6orf99;MIB1;NTRK2;SLC29A3;SCNN1D;IRAK2;C3orf14;THY1;MTMR4;FGA;C5orf43;ANKRD45;ANKRD43;TDRD1;BAZ1A;RPL15;PIK3C2A;UMODL1;GMIP;WAC;HTATIP2;FAM76B;MPV17L;MBTD1;ZNF449;ACSL4;RUNX2;RHAG;ANGPTL4;ARHGAP12;CSRP3;NETO2;KDM5C;STARD13;PATE2;C3orf64;ALG1;UBE2D2;ENAM;IMPAD1;MAFA;C2orf89;COL3A1;…
mmu-miR-574-5p	198	PTGS1;ZRANB1;ADD2;LYVE1;FAM124A;ZXDA;AP1M1;GLRX3;OCLN;PRPF38A;ZXDB;ANKS4B;HIBADH;CLDN16;ATP2C1;CDK2AP1;CLSTN2;TGFB1I1;LHX1;RBMS2;PPP1R3A;FMNL2;WAS;PRPF31;FNDC1;C12orf59;INHBA;PERP;GJD3;YAF2;ZMPSTE24;ERBB3;FAM59B;HPCAL1;DIAPH2;ARHGEF17;PRMT2;P4HB;SP4;CTSE;TCEB1;SNAPC3;SETD8;IQCD;SEMA7A;TPCN1;PARK2;CSAD;SRPX;F2R;RAD23B;TNS4;WNT7B;CCDC65;GRIA3;TRAK1;L1CAM;RIT1;DOCK5;SUMO2;MDGA1;SFXN1;CD99L2;NKG7;OPN…
mmu-miR-669e	182	SMARCC2;FKBP15;FXYD3;CTTNBP2;TFB1M;C12orf61;PHYHIPL;MARCH3;PPWD1;KIAA1549;UBE2Q2;ANKS1A;SAMD12;LHX9;ADAMTS9;INPP4A;PTGER3;PET117;PLA2G5;DCX;MBNL1;RELA;ZFP64;CUL3;WSB1;UGT2B4;ZNF322A;TMEM184A;ENPP4;GALNT14;AQP9;ARRDC4;IMPA1;BAZ1B;BRD9;SEC24B;ATP2B1;SEMA3E;UBR1;FGFR2;ZNF644;BMP7;AKAP1;TC2N;CCDC87;MASP1;HSD3B1;RNF103;NTN1;MMAA;ACE2;NETO2;QRFPR;SNX3;DOCK8;AFAP1L2;DSTYK;RAB6A;FMN2;DTD1;CNTN6;ZFP90;TME…
mmu-miR-669l	138	ADD3;SLC6A6;C17orf75;NISCH;SCG3;CHN1;MXRA8;GHSR;LIX1;PIK3CD;FAM46A;DYNLT3;ZSWIM4;CAPN3;SPAG6;PPP2R2D;MDFIC;C20orf29;CRTAC1;C3orf72;UTP14C;SLC25A27;ABLIM3;KLHL1;ABHD3;EHHADH;FGFR3;CLEC2L;NUP54;C9orf171;NRXN1;LMLN;VIP;TLR7;GNRHR;HLA-B;FAM13C;KLHDC5;CRADD;FAM196A;MAML3;DCTD;TREM1;PAM;LRRTM1;MRPL19;C9orf71;FAM169B;NINL;C11orf54;RAB7A;DPYSL2;C8orf46;DST;UNC5D;NFASC;ITPR2;PLEK;CHST4;KIF3A;C15orf26;ABCG…
mmu-miR-669n	301	RNF14;C17orf72;TFAP2B;FAM124B;FAM108B1;CTRL;GNPDA2;CTC1;TSPAN14;MFSD2A;TXNDC8;CCDC141;SOHLH2;SFTA3;DYX1C1;KIAA0319;ZFP1;USO1;DLG5;PARD6G;RYR3;TRDMT1;EIF1AX;AMBN;CERKL;CCDC14;MCU;ANKMY2;WNT16;C3orf18;MAGI1;MED14;SLC18A2;CDH2;METTL16;METTL15;BRCA1;DPP10;SCAMP2;CENPJ;B3GALT2;SCAMP1;C4orf14;UBAP2L;TDRD1;C9orf25;PAPPA;NKRF;BAMBI;ZBTB2;EDEM1;KIAA1841;ZNF644;TNN;SETD6;INPP5B;DNAJA1;GPR6;TMEM216;KIF5B;CC…
mmu-miR-669o-5p	141	ZFY;TM7SF4;LOC100507341;POLR3A;TXNDC3;KIF2A;KIAA0319;B3GNT5;RARB;CERS2;AGBL1;CYP46A1;USP9Y;ZSWIM4;MBNL1;MYB;ENTPD6;HHAT;TSNAX;EXT1;KIAA1244;NAIP;TUSC3;KLHL5;SLC25A27;UBR1;HSPC159;ZNF674;ORMDL1;LMLN;TRIM6-TRIM34;TLR7;ANGPTL1;SCN3A;TNFSF12;ZNF483;TRIM6;CLEC12B;SEH1L;TRAK2;TRIM34;C9orf5;KRR1;DENND4C;REG1A;ETAA1;PLA2G12A;NAIF1;VEZF1;FAM123B;TRERF1;TIAL1;MRPL17;FAM133A;KCNQ3;CUX2;RBM12B;CYHR1;GALK2;ME…
mmu-miR-680	218	PGM2L1;TM2D3;TGM5;RAB4A;GCOM1;VCL;CPE;UCHL5;REXO4;GPM6B;TEX19;ATP2C1;MS4A2;RANBP17;C18orf62;PPP1R7;SCN2A;INPP4A;ESRP1;PTP4A1;LIG1;B3GALTL;SYT16;TEX28;FGA;SHC4;ANKRD44;TRAPPC8;LRRC4;RGS9BP;ZNF365;CHM;CAMKV;C12orf49;PER2;KCNN4;ABLIM1;KLK7;FAM120AOS;SHMT1;KAT8;SYNCRIP;GRINL1A;SNRPD3;ORMDL3;C19orf54;KIF27;LLGL1;GRM1;FOXA3;VPS13C;GLT1D1;DTHD1;ALDH5A1;STARD5;CD2BP2;CNST;ENOX2;STAR;ADORA1;CDKN1B;LYRM4;G…
mmu-miR-706	438	NYX;SCFD2;ZCCHC16;NCBP2;MFAP1;ADIPOQ;DLG3;COMMD9;SLC28A3;PRND;OFD1;METTL14;SP6;KIAA1598;PIK3C2G;CXCL11;MS4A4A;RAB40B;PRRG4;PRRG3;HCN1;SNAP29;MITD1;USP4;COLEC12;GPR116;ARHGAP19;NXF2B;CD1D;DTL;CDKN1B;QSOX1;POLR1B;KRR1;DENND4A;C14orf45;BAZ2A;IFIT2;NF2;ALPK1;ARL13A;SENP3;ZFP161;ZEB1;DNAJC9;KIAA1949;GZMK;FBXO34;WDFY3;ECHDC3;KLHL25;KIAA0355;TMEM80;MBOAT1;MBOAT4;PIK3AP1;SDPR;PELI1;NCOA4;FAM91A1;NR2F2;TM…
mmu-miR-7a	288	DNAH14;HIF3A;TRIM13;MUDENG;IL1RL1;FAM108B1;UBE2QL1;GNPTAB;PGM5;IPMK;PCSK6;PDGFRA;PTK2B;KLHL26;CASP14;ZBTB8B;ZFAND1;PDIA3;BOC;POLR3H;CPPED1;EEF2K;ZFP1;ZNF879;VRTN;MPP3;ARHGEF7;EPHA8;PDPR;PRAF2;CBFA2T2;NAPG;KMO;CAPN5;OAS2;SLC12A1;YES1;ZSWIM3;RELB;ZNF473;TARDBP;NUP210;PSMF1;TBX4;CTSK;MRPS7;SP1;SYT15;ATP1B3;KCNF1;AHRR;TMCO4;LPL;DIRC1;TMEM229B;SERPINB2;SETD4;UBR5;PLD1;FAM45A;ZNF445;GHITM;SMPDL3A;FAM82…
mmu-miR-877	197	HECTD3;C1orf124;SMARCC1;ADPRHL1;NIPA2;TSPAN12;CDO1;CCDC147;P4HA1;VPS37A;LYRM5;RAPGEF3;FAM190B;UGP2;SPINT2;LINGO4;EIF3L;SLC38A10;GAGE1;BHLHE41;ARHGEF2;TAZ;ZC3H13;CSNK1E;SLC12A2;LPO;MTMR6;HDGF;RASGRP4;ZNF667;JAKMIP3;FMO1;SOD2;RNASE4;PCM1;CELA3B;COG6;CELA3A;LDB2;MON2;GPATCH8;SLC15A2;SLC25A29;GK;RNF19A;HPSE;RBBP8;MPV17L;CXCL9;CNPPD1;SLC2A3;RAPGEF6;ZFC3H1;PTGES3;ZNF558;ANGPTL1;WHSC1;GRIP1;CFTR;PAK2;EG…
all_target	5446	RNF14;PGM2L1;NYX;UBE2Q2;RNF10;RNF11;NCBP2;RNF13;REM1;NIPA1;SLC17A2;AGA;FUT4;IGFBP5;C13orf18;ARFRP1;AGL;LIFR;NDP;FAM190A;AGT;C13orf15;CHMP1A;ADIPOQ;C22orf46;ZNF879;VRTN;HKDC1;SLC28A3;SPR;MYLK;PIK3CD;C6orf141;ZNF704;ZSWIM4;ZSWIM6;ZSWIM7;SPTLC2;ZSWIM1;SPN;HMGCLL1;PRND;TMEM54;SCLY;REM2;IRX2;C2CD2;ZNF45;RBBP8;JRKL;XPC;PPP2R2D;KIAA1244;FAM84B;MUC6;SP6;CAMKV;ANGPT2;OPA3;ZNF793;GK;RAB40B;PRRG4;TRAPPC8;CB…
;CCL18;FOXA3;KPNA3;KPNA2;EDAR;ZNF274;MYO5C;MYO5B;COG3;CHAC1;DGCR2;SYNGR2;HPS3;UNC119B;CSTF3;KDELC2;GOLT1B;ITGA10;PNMAL2;PNMAL1;KCNH3;FAM13C;FAM13A;OSGEPL1;CENPB;TNFRSF19;NXT2;MAML3;GLDN;PRKAB1;PCDHB6;QPCT;PCDHB4;ENTHD1;PIK3IP1;SMARCAD1;FNDC3A;FNDC3B;TRPM7;NINL;B4GALT7;ARHGEF2;FCN3;GOLGA5;C14orf28;DNTTIP1;DHRS11;MAL2;MAN2A2;SGOL2;FAN1;HOOK3;RARB;HERC4;MB21D2;C19orf73;EPN2;RYBP;UBLCP1;EDA2R;CR1;IMP…

## Sheet: PR8 day 5
targets of all the miRNAs up-regulated and down-regulated more than two fold of influenza virus PR8 infection relative to mock-infection control at day 5 post infection
miRNA name	target number	target name
mmu-miR-1 not present
mmu-miR-1187	284	FLVCR1;KIAA1549;GHR;NPAS3;NIPA1;PES1;ARFRP1;GPM6A;VPS37A;KIAA0141;ZNF518B;TMEM185A;CPPED1;RSPH4A;ADAMTS3;TMEM20;TPD52;TRUB1;FSTL4;CCDC88C;ZFYVE16;SPTLC2;ZSWIM1;MTMR9;RPGR;TMEM132D;ATP6V0D2;MMP20;SV2B;CDH5;SEPT10;ZSCAN20;ARHGEF10;C2CD2;SLCO3A1;LARP4;SLITRK1;UBAP2L;RSPO1;PPP2R2C;PAPPA;SERPINB8;FLRT2;DMRTC1;FNDC3A;KIAA1841;SETD3;IQCH;SETD6;KCTD11;TRIOBP;KIAA0930;FABP7;TC2N;RNF180;FREM2;CDON;COLEC12;…
mmu-miR-1196	167	PROS1;NT5E;PSPC1;C14orf28;AGXT2;MARCH7;ZNF518B;SLC30A4;CWC25;NAALADL2;MPP6;DGKI;FGFBP3;ZSCAN29;RAD9B;TMEM56;SLC47A1;GOT1;PFAS;SLITRK6;AIDA;SLCO4C1;HOXD4;MTM1;TMF1;CXCR4;NR2C1;GAPT;KLK7;USP32;CCDC89;FN1;PTPN13;UBD;ZNF277;PRRC1;PKHD1;QRFPR;BTBD18;GPR158;AFAP1L1;NRSN1;CDKN1A;FMN1;DMRTB1;PPM1A;HAUS2;PCDHB6;ABHD13;SLC35A4;PDPR;TFRC;ZIC1;FAM169A;VWA5B1;GBA3;DSEL;ARL13B;RAB3GAP2;RCN2;PIKFYVE;OXT;BRCC3;A…
mmu-miR-130b	100	VPS29;REM2;MARCH7;MS4A3;TRMT12;CCDC99;GNG12;DIAPH3;ENPP4;TDRD7;R3HDM1;TRIM23;NMT2;MUC15;CENPQ;RBBP8;ACYP2;MANBA;GPBP1;MASP1;LDHB;UBC;RNF6;TTC19;DDAH1;DNAJC25;DNAJC24;DENND4A;XRCC2;XRCC4;SRSF3;SLC5A12;CEP63;ZNF184;PARP8;NLRP4;SIKE1;KCNK15;UBA3;BNIP3;FXC1;SFT2D3;PDZD7;FBXO30;FLOT2;FAM150B;C20orf7;LCORL;MDN1;KLHL24;KLHL20;CCNG1;DCTN6;HPGD;SLC10A2;PION;PNO1;REPS2;SACM1L;MAPK9;SEPHS2;ARL6IP5;RCL1;C15o…
mmu-miR-132	248	SESTD1;ZFX;WDR52;ZCCHC14;SRCRB4D;FAM3C;PCSK6;HDAC3;CHSY1;SBF1;IGF2BP1;HPS3;NKX2-5;CERS6;TRMT11;DNTTIP2;ADAMTS6;SGK223;HKDC1;PPT1;CCDC97;EIF1AX;BCLAF1;ZC3H13;FAM114A2;GOLGA4;ENSA;PWWP2A;SPIN4;SEPT10;C2orf55;ENTPD7;WT1;PSPC1;FAM84B;C9orf30-TMEFF1;KRT24;C12orf48;KLHL4;CXCL2;SEC24A;NUPL1;TEX264;MDM1;KITLG;MDM4;GATA3;RNF19A;CXCL3;C19orf50;NIN;PPFIA1;LIN9;TMEM74;PTER;PKIB;ZKSCAN1;ALG10B;TMEM48;EDAR;DIX…
mmu-miR-133a	117	QTRTD1;SLC6A7;C17orf76;C13orf18;C7orf57;PKP1;TMEM185B;AGT;DNAH11;FAM163B;PRAF2;ZSWIM7;QPCTL;SCLY;METTL7A;C2CD2;ENTPD5;BZRAP1;CLCN4;SH2D2A;BRD4;TESK2;TMEM104;OSBPL10;DNAJA3;APBA3;CSPG4;SEP15;CCDC81;KAT5;ZADH2;GPR172A;UBA52;STARD9;C16orf92;PLEKHA3;NETO1;HSD17B11;ANKRD56;MRPL20;C3orf64;LRPPRC;SFXN3;STAC2;TNFRSF19;SSTR1;C7orf31;SUPT7L;CYB561;HAUS5;DSCC1;UCK1;KSR2;MSR1;SLC14A1;KIF9;FAM118A;CCNC;C3orf5…
mmu-miR-133b	116	QTRTD1;SLC6A7;C17orf76;C13orf18;C7orf57;PKP1;TMEM185B;AGT;DNAH11;FAM163B;PRAF2;ZSWIM7;QPCTL;SCLY;METTL7A;C2CD2;ENTPD5;BZRAP1;CLCN4;SH2D2A;BRD4;TESK2;TMEM104;OSBPL10;DNAJA3;APBA3;CSPG4;SEP15;CCDC81;KAT5;ZADH2;GPR172A;UBA52;STARD9;PLEKHA3;NETO1;HSD17B11;ANKRD56;MRPL20;C3orf64;LRPPRC;SFXN3;STAC2;TNFRSF19;SSTR1;C7orf31;SUPT7L;CYB561;HAUS5;DSCC1;UCK1;KSR2;MSR1;SLC14A1;KIF9;FAM118A;CCNC;C3orf55;AGMAT;Z…
mmu-miR-135a-1 not present
mmu-miR-139-3p	197	FAM198A;C9orf30;SEMA6A;TMEM233;KIAA1704;FBXO10;IPMK;EPB41L4B;SPRED2;IL6ST;LAPTM5;ARFRP1;PPIL6;NKX2-2;CAV3;ZNF879;LHX6;DHRS2;CACNA1G;SLC12A4;SLC34A2;LAD1;CSNK2A1;IRAK3;EDN3;TMEM104;TMEM51;WDR7;ARHGEF11;PCCA;SHC1;C20orf24;FLI1;ACSM2A;ACSM2B;LPL;ABLIM1;EDEM3;SLC25A24;BRD4;SLC25A28;ZFP37;OSBPL6;HSDL1;FAM193B;PPPDE2;WDR73;WDR54;RSPO4;PPP2CB;PTK2B;GALR1;GRB2;HGFAC;TGIF2-C20ORF24;RNF2;TACC2;FAM122A;PDXK…
mmu-miR-139-5p	222	SESTD1;FRYL;NCBP2;PARN;UPRT;HNRPLL;CHMP2B;POGLUT1;RAPGEF6;MAFK;QPCT;ZXDA;NUDT21;PRPF4;PIBF1;RREB1;NCEH1;SLC39A11;C6orf120;LIX1;MAP3K1;MPP7;MIB1;PLA2G7;TBCCD1;HMGCLL1;ZNF660;MFAP3L;EDN3;SRPK2;WTAP;DMTF1;C5orf43;ENTPD7;WT1;SPEF2;DDX3Y;HK2;PRMT3;C3orf75;LPCAT1;BOLL;NR2C2;OSBPL8;SLC25A21;SEC24A;SULT1E1;ABHD3;ABHD6;SETD7;SEMA3D;RSPO3;RAB27A;CRCP;NME7;DZIP3;CNN3;CSTF2T;CCDC86;NFS1;F2R;ARHGAP12;ZNF558;A…
mmu-miR-142-5p	266	RNF146;IDAS;RNF11;AHCTF1;REXO1;N4BP2L2;CAPRIN2;SRSF10;HPS3;ZKSCAN1;SLC25A15;SON;C18orf63;MSR1;DLG1;C6orf94;LOC100507203;NFE2L2;DYNLT1;PRR23C;PTGER3;CDH9;GOLGA1;CCDC11;MBNL1;TAOK3;ZFP62;DAZL;PCDH11X;PCDH11Y;BRCA2;HOXD8;KCNS2;DIAPH3;NARS2;ERLEC1;LPP;EYS;LOC100509575;SNAI2;C12orf40;CWC15;TJP2;NKIRAS1;RBBP8;TRIP13;TRIM23;PSME2;SYT4;PPIP5K2;ZCWPW2;ZNF277;CYP26A1;LSAMP;PIP5K1B;MYO5C;IPCEF1;XRRA1;FAM24A…
mmu-miR-145	212	FBXO18;FAM198B;DNAH11;FLVCR1;OSBPL1A;MUC21;PI4K2B;PCDHB5;PPIL6;CAPRIN1;B3GAT2;SLC25A11;EIF3J;C10orf114;SPG20;FAM46D;C15orf40;ARHGEF4;MKI67IP;DDX31;PTGER3;PRIC285;SIAE;MUM1L1;C3orf18;ARHGAP25;LIG3;ZFP64;CDH5;RAD54L2;NECAB1;ZNF45;DIAPH2;CLCN2;PCYT2;PAPPA;CCDC152;ABLIM2;USP31;GHITM;ORMDL2;KIF5C;H2AFY;ERI1;JKAMP;ZSCAN18;ZKSCAN4;POP4;PAK7;DBT;A2LD1;IL20RA;SNX1;ANKRD57;RASD1;PATE2;UNC119B;GABRG2;GABRG1…
mmu-miR-188-5p	144	FLVCR1;RSPH4A;WNT5A;LYRM2;USP28;FAM190A;ARL2BP;CWC22;SYT15;MSR1;NCEH1;ZNF354A;ZDHHC13;CCDC91;ZNF704;FOXF1;EIF4ENIF1;WEE2;FGA;SPEF1;SCAMP5;ZNF202;EXTL3;DFFA;OSBPL9;MDM1;SERPINB3;HSPC159;RSPO3;MBTD1;AKAP8;CCNY;TLR3;IPP;RNF103;RHBDD1;GPR110;FAM122B;STAR;CCL7;NUAK1;TIGD6;HDX;HABP4;IFIT2;SLC9A5;ADAMTSL1;LRRK2;ZNF605;USP47;MKL1;DISC1;SLC35A3;TMEM71;PDLIM4;ZNF180;FAM118A;DHRS11;DST;DDX60;PTPN2;BRF1;C12o…
mmu-miR-1897-5p	235	PALM2-AKAP2;OSBPL1A;CCDC141;SERPINA7;CAPRIN1;ST7L;NAALADL2;FBLN5;CAV1;MAP3K8;TRIM63;ITSN1;CCDC88A;ARHGEF4;WHSC1L1;ZSWIM6;SORCS1;MTMR6;ASRGL1;NT5DC1;RPP30;FGB;HNRNPA2B1;FAM131A;AQP4;KRTAP1-3;SYNPO2;JRKL;FAM19A1;RNASE9;DAAM1;CHM;PAPPA;SERPINB9;SEC24A;KLHL1;EHHADH;ELFN1;ROR1;KCTD12;SCOC;ADRA1D;AKAP2;MPV17L;PHB;GM2A;MASP1;INADL;ANGPTL1;EID1;KDELR2;CLEC14A;GPR112;ZBTB24;CD3G;EMCN;ADORA1;RNF6;KDELC2;SE…
mmu-miR-18a	132	TMEM117;TGM2;PCK1;ADPRHL1;ZNF451;LYPLA1;RAPGEF4;LYRM7;HIPK4;LEPROT;NHLRC3;SMG7;SERPINC1;LIX1;MAP3K3;ZFYVE16;MTMR2;CUL2;PPHLN1;CTSO;COX11;C17orf48;SLC45A2;PEX11A;SSH2;CXCL13;RSU1;MAN1A2;ADCY1;FTSJD1;FBXL2;ZNF280C;FBXL7;MRPL43;CCNC;MANEAL;RASGRP1;TRPC4;TRAK2;C3orf63;CRIPT;AP2B1;ATP7B;MYCN;ZNF169;TMEM167B;TWSG1;HAUS5;TBC1D23;GUCY1A3;LANCL1;ZIC2;SLC35A2;SHC3;KLHL32;WWOX;EPN3;RHOJ;CYTL1;SCMH1;THBD;ITP…
mmu-miR-1949	95	LYPLA1;AGA;CHSY1;MAN1B1;DUSP21;EEF2K;BYSL;ZNF146;PTGER2;CBFB;GOLGA5;C2orf56;ZFP62;NECAB1;SLITRK2;ANKRD42;SP4;ZNF367;USP38;UBR3;MCTS1;SYT6;ZNF569;MMAA;GBF1;STRADB;SERF1A;DMRT2;SERF1B;ALG2;G6PC2;PKHD1L1;PIM3;KBTBD6;CPA2;EGR3;SLC46A3;SENP8;IL28RA;KATNAL1;FAN1;HMCN1;IGJ;ANKRD28;IRF2;IMPG2;TNFAIP1;PDE6B;NAB1;IL17RA;TMC5;SH3YL1;HNRNPH3;HACE1;SLC36A4;PPP1R12B;PSMA5;KIF21A;MORF4L2;RANBP2;CLIC4;PDYN;TET2;…
mmu-miR-21	112	ZRANB2;SEMA4A;ARL2BP;C13orf15;KIAA0319;ZNF585A;ZNF382;PPP1R3A;BHLHE40;CEP120;SC5DL;NECAB1;ANKRD49;DMRTC1;ATXN7L3B;IP6K2;RSPO3;PSRC1;ZAK;FA2H;EDAR;ZNF274;TMTC3;SEH1L;PCM1;ITGA4;UBE2D1;C16orf5;IMPAD1;MAGEE2;ARID4A;GAST;C10orf137;PRLR;PLAC8;WISP1;SCNN1G;SLC35A5;SLC35A1;CCL20;GRM6;NKAIN2;CHST9;TAF7;C14orf105;TSFM;PDE6A;BHLHE41;GABRE;LCORL;MCPH1;CCDC47;UBL4A;RFC3;GPNMB;C12orf12;FBXO3;HNRNPH3;PLP2;C15o…
mmu-miR-211	273	LIN7A;ZDBF2;SCN7A;GLRX5;KLK10;PPP2R3A;C14orf28;CLMP;MAFK;MFAP3;KCNK2;KIAA1919;THPO;UQCRB;CHMP1A;MSR1;CERS6;PSMG4;DNTTIP2;SLC39A11;CERS3;ADAMTS3;KLF6;SYS1;FAM46A;PTGER3;NAPG;SIAE;PERP;NEXN;ZNF263;DYRK1A;REG3G;WDR60;GRRP1;TMC5;TRPV3;SLC38A5;CRISPLD1;SCAMP5;KCTD12;WRN;ISM1;HCFC1R1;CHM;C9orf21;TNIP2;C9orf100;MRO;OPA3;KLHL1;SLC35C2;IQCJ;MMP13;CENPQ;KLHL9;C18orf19;CCDC89;ZYG11B;CXCL5;RPSA;CXCL6;KCTD18;…
mmu-miR-223	185	TMEM41B;UBL3;AHCTF1;AGMO;PCSK1;TRMT61B;ARGFX;HPS1;PI4K2A;CCNT2;FKBP9;ADIPOQ;ASB1;TTC9;MBIP;ADAMTS2;FAM46D;TMEM135;SLC34A1;NAV3;CBFB;TDP2;MARVELD3;NUP210;TRPV3;C5orf43;SPEF2;RIMBP3B;RIMBP3C;MUC6;OR4N4;SMAD1;SIAH1;KLHL1;CXCL10;RNF19B;ATP2B4;LPA;SLC46A2;C22orf46;VIM;MAMLD1;PKP4;KPNA3;STC2;CCL3L3;CCL3L1;CCL3;TNFSF15;DOCK3;GAB4;DNAJC21;G6PC2;KIAA0947;DEK;SEPT8;MAGEE1;ADRBK2;TNFRSF19;PPP1R1A;PLG;ZNF169…
mmu-miR-24-2 not present
mmu-miR-2861	252	RPN1;VPS37D;SYNGAP1;EPX;KIAA1257;KLK13;FBXO10;GPR61;CD34;UPRT;MAMSTR;SLC9A9;GPR39;GSC;TM4SF4;TMEM185B;SEMA4B;SEMA4G;GPR172A;B3GNT7;ACE;TTC7A;SLC17A9;FAM168A;MAP3K6;FSTL3;PPP2R4;PTGER3;ZSWIM4;ESRP2;INHBB;CGREF1;UCP3;NR2E3;IRAK1;KLK10;KIAA0319L;ZMYM3;CENPM;TSPAN13;TMUB1;SLC38A3;AQP1;WNK2;CENPB;CRB3;KLHL6;CLCF1;PKMYT1;USP31;TMEM184B;GIPC3;TRAF3IP1;C19orf56;SMG6;C19orf51;LRRC4B;INPP5D;CLEC2L;CSPG4;KR…
mmu-miR-29b-1 not present
mmu-miR-3082-5p	358	ZDHHC17;RNF13;UBAC2;ANKS4B;SYNPR;CCDC149;SUPT5H;ZFYVE16;ZNF706;APBB3;TMEM59;THY1;WDR5;SLC38A3;XPC;CRB2;GYPA;GATA5;GPR155;WHSC1;SNRNP25;STARD7;CD1D;CDKN1C;CDKN1B;MYO18B;KRR1;C14orf45;PTGDR;GPRASP1;TBC1D20;HNMT;FRAS1;TSPYL1;MPV17;MSTN;SLC39A1;HMCN1;ARL5A;ARL5B;MTHFD1L;ERMP1;ZNF423;WDFY1;EFCAB5;TMEM199;GOSR1;EFCAB1;FAM134B;RALBP1;RAP1A;AMMECR1L;POLN;HIC1;ZC3HAV1;RIF1;MAGI1;GRIPAP1;PRKAR1A;ZNF473;GPR…
mmu-miR-30d	122	FAM108B1;NDUFB6;TBX22;SRSF12;LEPROT;SLC30A7;TMEM175;DENND2C;CTAGE1;GRK5;ZFYVE16;C6orf141;PRR23B;CCDC14;ENSA;BRDT;EDN2;FBXL14;TWF1;CYP24A1;HSDL2;PRRG4;OR9Q1;RBM46;CCDC80;MITD1;PRR11;VIT;GLT1D1;CSF2RB;MESDC2;SCEL;IFNGR1;MTDH;RSAD1;GLE1;TMPRSS11BNL;DEM1;WISP1;LANCL3;LOC147670;TERF1;CYP27B1;PDLIM5;LNX2;C8orf47;LACTB;C3orf55;C9orf46;ATG12;PAK1IP1;ARHGEF38;FSIP1;ABCG5;CEP170;ST8SIA4;BPIL2;BBS10;NEIL3;T…
mmu-miR-32	53	ZDHHC15;FLVCR2;RAB3IP;GSTA5;PTPMT1;KISS1;NDUFA5;LIFR;MAN2C1;DHRS1;IBSP;RABGGTB;DDX58;CYP2D6;NEK1;KRT83;KNTC1;ABHD13;VIPR2;PSD4;CD200R1;CYP7A1;SGPP1;LRRC8D;EPM2A;CCNL2;IL2RB;C6orf201;IFT57;EFEMP1;CTSC;GLRB;PARP3;RAB9B;SLC26A7;DDC;NDP;GALNT14;IFNA8;AKAP1;GPBP1L1;CCDC82;GPIHBP1;RILP;ACBD3;ANGPTL5;SH2D4A;VPS13C;STX17;GPR98;TAS1R1;LRRK2;C8orf34
mmu-miR-3470a	299	BPTF;FLVCR2;GSR;RNF10;KCNE4;TRIM10;ILDR2;ISL1;CCRL1;FCHO2;CD36;IL6ST;SNAP91;GPM6A;PKD2L2;LEPROT;USP25;C18orf63;C18orf62;NCEH1;TOMM5;PBLD;UBLCP1;B3GNT3;TPD52;CXorf57;ATP6AP1;FOXK1;CSNK1E;PDE8B;LIG3;TNFRSF8;BANK1;PDE1C;TSPAN14;ROBO4;PCDH11X;PCDH11Y;MRPL35;DDIT4;TSPYL2;WRN;SLC12A2;R3HDM1;MYO1B;ARRDC4;HTR7;CLCF1;ADCY7;OGN;MSRB3;C12orf41;PMS1;EHHADH;BRD2;KLHL9;CXCL3;CXCL2;ROBO2;CCDC82;EDIL3;DDX42;ACSL…
mmu-miR-449a	222	HECTD2;SLC6A1;TM7SF3;ZCCHC16;TSPAN11;PCSK7;BGN;CHMP2B;SEMA4D;C7orf58;C18orf63;SMAP1;ASB1;POLQ;TMEM79;BTN1A1;DGCR2;TNNI3K;CBFB;SPN;EEFSEC;EDN2;C9orf80;IRX2;RNMTL1;FAM19A4;CCNL2;MRPS7;MUC1;SF3A3;AQP9;KLHL6;LDB3;STK4;SRGAP3;ACOT8;GNPAT;USP30;PATZ1;SNAI1;SLC15A4;USP37;GTF2F1;LMTK2;CNN2;POU2AF1;MASP1;KTI12;SWT1;ELK3;GPHB5;NETO1;ETV3L;SCN3A;ZNF483;PLEKHO2;DDI1;DTL;ANO5;STAG3;CRELD1;DCLK1;RIT1;RHBDL3;SF…
mmu-miR-466i-5p	172	KIAA1549;RSPH4A;RPGR;MLEC;CCRL1;PCDHGB3;PCDHGB2;PCDHGB1;KRT222;HPCA;PCDHGB6;PCDHGB5;PCDHGB4;GCM2;SETD3;CPPED1;LHX6;DISC1;LHX9;CCDC88C;LYZ;PSD2;SCNN1D;SPTLC2;MED14;SLC6A6;IRX2;RAD18;SCAMP1;SETD8;PCDHGC3;PCDHGC4;PCDHGC5;SNAI2;ATP2B3;OPCML;SNAP25;BMP4;SH3BP5;SNAP23;SLC2A2;FOXA1;C16orf92;GTF2H2C;PCDHGB7;SLC46A1;STXBP4;ANKRD56;FOXP4;ZNF691;GABRG2;LSM14A;TIGD6;RIT2;SERINC3;CNTN3;ACTR3C;C1orf21;BAZ2B;PI…
mmu-miR-466m-5p	261	TAP1;ZDBF2;FGFRL1;ADD3;TMEM183A;NPAS3;FAM3D;LYRM2;CHN1;PMP2;CAPRIN1;SLC30A7;ZIK1;B3GNT5;SGPL1;SPINT1;C12orf53;FAM163A;ARHGEF9;DHRS7;EML1;PLEKHH2;ANAPC13;CAPN7;INHBB;SGK110;FOXF1;MTMR9;PRIM2;LPCAT2;PIP4K2A;PIP4K2B;SEMA3A;WRB;BMP8A;NUPL1;PSMG3;H2AFV;ARRDC4;USP33;OSBPL9;KCNN2;ZNF764;NEUROD6;ATP2B2;ABHD6;SYNJ1;F5;CRCP;AKAP7;NIN;SH3D21;KIF5A;APP;GSC;SYT6;DPCR1;STARD8;COLEC12;PLEKHA2;GFRA2;PKHD1;C19orf…
mmu-miR-468	189	SCFD1;GSR;RNF11;KLHL24;PCSK2;CHSY1;CDRT4;AGL;ZFAND1;ANKIB1;DAB2;MPHOSPH6;MFF;DGCR8;C6orf120;LCOR;ERO1LB;NFE2L2;PPP4C;C6orf99;MIB1;NTRK2;SLC29A3;SCNN1D;IRAK2;C3orf14;THY1;MTMR4;FGA;C5orf43;ANKRD45;ANKRD43;TDRD1;BAZ1A;RPL15;PIK3C2A;UMODL1;GMIP;WAC;HTATIP2;FAM76B;MPV17L;MBTD1;ZNF449;ACSL4;RUNX2;RHAG;ANGPTL4;ARHGAP12;CSRP3;NETO2;KDM5C;STARD13;PATE2;C3orf64;ALG1;UBE2D2;ENAM;IMPAD1;MAFA;C2orf89;COL3A1;…
mmu-miR-574-5p	198	PTGS1;ZRANB1;ADD2;LYVE1;FAM124A;ZXDA;AP1M1;GLRX3;OCLN;PRPF38A;ZXDB;ANKS4B;HIBADH;CLDN16;ATP2C1;CDK2AP1;CLSTN2;TGFB1I1;LHX1;RBMS2;PPP1R3A;FMNL2;WAS;PRPF31;FNDC1;C12orf59;INHBA;PERP;GJD3;YAF2;ZMPSTE24;ERBB3;FAM59B;HPCAL1;DIAPH2;ARHGEF17;PRMT2;P4HB;SP4;CTSE;TCEB1;SNAPC3;SETD8;IQCD;SEMA7A;TPCN1;PARK2;CSAD;SRPX;F2R;RAD23B;TNS4;WNT7B;CCDC65;GRIA3;TRAK1;L1CAM;RIT1;DOCK5;SUMO2;MDGA1;SFXN1;CD99L2;NKG7;OPN…
mmu-miR-669e	182	SMARCC2;FKBP15;FXYD3;CTTNBP2;TFB1M;C12orf61;PHYHIPL;MARCH3;PPWD1;KIAA1549;UBE2Q2;ANKS1A;SAMD12;LHX9;ADAMTS9;INPP4A;PTGER3;PET117;PLA2G5;DCX;MBNL1;RELA;ZFP64;CUL3;WSB1;UGT2B4;ZNF322A;TMEM184A;ENPP4;GALNT14;AQP9;ARRDC4;IMPA1;BAZ1B;BRD9;SEC24B;ATP2B1;SEMA3E;UBR1;FGFR2;ZNF644;BMP7;AKAP1;TC2N;CCDC87;MASP1;HSD3B1;RNF103;NTN1;MMAA;ACE2;NETO2;QRFPR;SNX3;DOCK8;AFAP1L2;DSTYK;RAB6A;FMN2;DTD1;CNTN6;ZFP90;TME…
mmu-miR-669l	138	ADD3;SLC6A6;C17orf75;NISCH;SCG3;CHN1;MXRA8;GHSR;LIX1;PIK3CD;FAM46A;DYNLT3;ZSWIM4;CAPN3;SPAG6;PPP2R2D;MDFIC;C20orf29;CRTAC1;C3orf72;UTP14C;SLC25A27;ABLIM3;KLHL1;ABHD3;EHHADH;FGFR3;CLEC2L;NUP54;C9orf171;NRXN1;LMLN;VIP;TLR7;GNRHR;HLA-B;FAM13C;KLHDC5;CRADD;FAM196A;MAML3;DCTD;TREM1;PAM;LRRTM1;MRPL19;C9orf71;FAM169B;NINL;C11orf54;RAB7A;DPYSL2;C8orf46;DST;UNC5D;NFASC;ITPR2;PLEK;CHST4;KIF3A;C15orf26;ABCG…
mmu-miR-669n	301	RNF14;C17orf72;TFAP2B;FAM124B;FAM108B1;CTRL;GNPDA2;CTC1;TSPAN14;MFSD2A;TXNDC8;CCDC141;SOHLH2;SFTA3;DYX1C1;KIAA0319;ZFP1;USO1;DLG5;PARD6G;RYR3;TRDMT1;EIF1AX;AMBN;CERKL;CCDC14;MCU;ANKMY2;WNT16;C3orf18;MAGI1;MED14;SLC18A2;CDH2;METTL16;METTL15;BRCA1;DPP10;SCAMP2;CENPJ;B3GALT2;SCAMP1;C4orf14;UBAP2L;TDRD1;C9orf25;PAPPA;NKRF;BAMBI;ZBTB2;EDEM1;KIAA1841;ZNF644;TNN;SETD6;INPP5B;DNAJA1;GPR6;TMEM216;KIF5B;CC…
mmu-miR-669o-5p	141	ZFY;TM7SF4;LOC100507341;POLR3A;TXNDC3;KIF2A;KIAA0319;B3GNT5;RARB;CERS2;AGBL1;CYP46A1;USP9Y;ZSWIM4;MBNL1;MYB;ENTPD6;HHAT;TSNAX;EXT1;KIAA1244;NAIP;TUSC3;KLHL5;SLC25A27;UBR1;HSPC159;ZNF674;ORMDL1;LMLN;TRIM6-TRIM34;TLR7;ANGPTL1;SCN3A;TNFSF12;ZNF483;TRIM6;CLEC12B;SEH1L;TRAK2;TRIM34;C9orf5;KRR1;DENND4C;REG1A;ETAA1;PLA2G12A;NAIF1;VEZF1;FAM123B;TRERF1;TIAL1;MRPL17;FAM133A;KCNQ3;CUX2;RBM12B;CYHR1;GALK2;ME…
mmu-miR-680	218	PGM2L1;TM2D3;TGM5;RAB4A;GCOM1;VCL;CPE;UCHL5;REXO4;GPM6B;TEX19;ATP2C1;MS4A2;RANBP17;C18orf62;PPP1R7;SCN2A;INPP4A;ESRP1;PTP4A1;LIG1;B3GALTL;SYT16;TEX28;FGA;SHC4;ANKRD44;TRAPPC8;LRRC4;RGS9BP;ZNF365;CHM;CAMKV;C12orf49;PER2;KCNN4;ABLIM1;KLK7;FAM120AOS;SHMT1;KAT8;SYNCRIP;GRINL1A;SNRPD3;ORMDL3;C19orf54;KIF27;LLGL1;GRM1;FOXA3;VPS13C;GLT1D1;DTHD1;ALDH5A1;STARD5;CD2BP2;CNST;ENOX2;STAR;ADORA1;CDKN1B;LYRM4;G…
mmu-miR-706	438	NYX;SCFD2;ZCCHC16;NCBP2;MFAP1;ADIPOQ;DLG3;COMMD9;SLC28A3;PRND;OFD1;METTL14;SP6;KIAA1598;PIK3C2G;CXCL11;MS4A4A;RAB40B;PRRG4;PRRG3;HCN1;SNAP29;MITD1;USP4;COLEC12;GPR116;ARHGAP19;NXF2B;CD1D;DTL;CDKN1B;QSOX1;POLR1B;KRR1;DENND4A;C14orf45;BAZ2A;IFIT2;NF2;ALPK1;ARL13A;SENP3;ZFP161;ZEB1;DNAJC9;KIAA1949;GZMK;FBXO34;WDFY3;ECHDC3;KLHL25;KIAA0355;TMEM80;MBOAT1;MBOAT4;PIK3AP1;SDPR;PELI1;NCOA4;FAM91A1;NR2F2;TM…
mmu-miR-7a	288	DNAH14;HIF3A;TRIM13;MUDENG;IL1RL1;FAM108B1;UBE2QL1;GNPTAB;PGM5;IPMK;PCSK6;PDGFRA;PTK2B;KLHL26;CASP14;ZBTB8B;ZFAND1;PDIA3;BOC;POLR3H;CPPED1;EEF2K;ZFP1;ZNF879;VRTN;MPP3;ARHGEF7;EPHA8;PDPR;PRAF2;CBFA2T2;NAPG;KMO;CAPN5;OAS2;SLC12A1;YES1;ZSWIM3;RELB;ZNF473;TARDBP;NUP210;PSMF1;TBX4;CTSK;MRPS7;SP1;SYT15;ATP1B3;KCNF1;AHRR;TMCO4;LPL;DIRC1;TMEM229B;SERPINB2;SETD4;UBR5;PLD1;FAM45A;ZNF445;GHITM;SMPDL3A;FAM82…
mmu-miR-877	197	HECTD3;C1orf124;SMARCC1;ADPRHL1;NIPA2;TSPAN12;CDO1;CCDC147;P4HA1;VPS37A;LYRM5;RAPGEF3;FAM190B;UGP2;SPINT2;LINGO4;EIF3L;SLC38A10;GAGE1;BHLHE41;ARHGEF2;TAZ;ZC3H13;CSNK1E;SLC12A2;LPO;MTMR6;HDGF;RASGRP4;ZNF667;JAKMIP3;FMO1;SOD2;RNASE4;PCM1;CELA3B;COG6;CELA3A;LDB2;MON2;GPATCH8;SLC15A2;SLC25A29;GK;RNF19A;HPSE;RBBP8;MPV17L;CXCL9;CNPPD1;SLC2A3;RAPGEF6;ZFC3H1;PTGES3;ZNF558;ANGPTL1;WHSC1;GRIP1;CFTR;PAK2;EG…
all_target	5306	RNF14;PGM2L1;NYX;UBE2Q2;RNF10;RNF11;NCBP2;RNF13;REM1;NIPA1;SLC17A2;AGA;FUT4;C13orf18;ARFRP1;AGL;LIFR;NDP;FAM190A;AGT;C13orf15;CHMP1A;ADIPOQ;C22orf46;ZNF879;VRTN;HKDC1;SLC28A3;SPR;MYLK;PIK3CD;C6orf141;ZNF704;ZSWIM4;ZSWIM6;ZSWIM7;SPTLC2;ZSWIM1;SPN;HMGCLL1;PRND;TMEM54;SCLY;REM2;IRX2;C2CD2;ZNF45;RBBP8;JRKL;XPC;PPP2R2D;KIAA1244;FAM84B;MUC6;SP6;CAMKV;ANGPT2;OPA3;ZNF793;GK;RAB40B;PRRG4;TRAPPC8;CBX1;ZNF6…
79;CD8A;NIPA2;GABRB3;TMEM87B;HSBP1;KIAA1432;PORCN;GALNT14;VSX1;NEUROD6;LRP4;GALNT11;CDS1;HIGD1A;ACTR3C;METTL7A;TMEM135;SRP68;TMTC4;TMTC3;TMTC2;HLA-DOB;PPAN-P2RY11;C1orf168;STK32B;PDE4D;C9orf89;CDH11;IYD;CDH13;CDH12;CREG1;CDH17;ANTXR2;SPATA22;CCDC74B;CCDC74A;CYCS;MAP2;BMPR1A;USP9X;USP9Y;MAP2K7;MAP7;NFATC2;GPD2;SLC18A1;TEAD1;CAMLG;CHRNA6;S100B;PTPN22;FAM180A;CNTNAP1;PLEKHF1;EXT1;PLEKHF2;NEFL;XRCC2;…

## Sheet: PR8 day 2
targets of all the miRNAs up-regulated and down-regulated more than two fold of influenza virus PR8 infection relative to mock-infection control at day 2 post infection
miRNA name	target number	target name
mmu-miR-2137	13	RASSF2;PMAIP1;RAB4A;ARL3;ACSL1;EFNA2;SYPL2;BTBD19;SGCZ;CIT;PRRX1;TMEM185A;PITX1
mmu-miR-135a-1 not present
mmu-miR-139-5p	222	SESTD1;FRYL;NCBP2;PARN;UPRT;HNRPLL;CHMP2B;POGLUT1;RAPGEF6;MAFK;QPCT;ZXDA;NUDT21;PRPF4;PIBF1;RREB1;NCEH1;SLC39A11;C6orf120;LIX1;MAP3K1;MPP7;MIB1;PLA2G7;TBCCD1;HMGCLL1;ZNF660;MFAP3L;EDN3;SRPK2;WTAP;DMTF1;C5orf43;ENTPD7;WT1;SPEF2;DDX3Y;HK2;PRMT3;C3orf75;LPCAT1;BOLL;NR2C2;OSBPL8;SLC25A21;SEC24A;SULT1E1;ABHD3;ABHD6;SETD7;SEMA3D;RSPO3;RAB27A;CRCP;NME7;DZIP3;CNN3;CSTF2T;CCDC86;NFS1;F2R;ARHGAP12;ZNF558;A…
mmu-miR-142-3p	104	HECTD2;C17orf75;ZDHHC12;PPIL2;PLIN1;MAP3K6;PTGER2;C5orf44;MAPK8IP3;KLHDC10;TOR1AIP2;AQP4;SP4;AHRR;CHAC1;SNAI2;CYP3A7;CYP3A4;SERPINB2;SLC41A1;XPO4;GRB14;CD2AP;ATP8B1;RNF219;MYO5B;ABCE1;CSF2RB;ZNF212;LSM14B;C3orf67;FMN1;CSAD;IMPAD1;XKR6;FUK;DCAF12L1;LRRK1;KRTAP4-2;ZNF585A;VSX1;C11orf53;PRR16;PLXDC1;DSEL;CDC25C;VNN1;GBP7;STXBP3;EDA2R;ABCG2;FAM57A;PEX5L;C6orf47;FAM8A1;ELOVL4;TOX3;LRCH1;WDR33;LCORL;AC…
mmu-miR-155	120	GRHPR;GHR;SYTL2;SUMO1;SCG2;RAPGEF2;PAH;ASS1;DCN;DNTTIP1;TRMT12;SAMD12;C6orf120;SCN2A;PTGER2;EML5;C5orf41;WSB1;CCNL2;LY9;ANGPT2;CENPW;ATXN7L3B;HSPC159;SYPL1;ZNF642;TSEN15;TRAPPC2;RNF103;RGP1;MEP1A;ARHGAP18;FAM122C;ANO5;ZFP14;UBE2D1;DEK;NEK11;MPHOSPH9;SLC11A2;LRRK2;MFSD2A;GUCY1A3;VEZF1;PPP1R9A;C1QL4;UAP1;ARHGEF38;C8orf40;RAG1;CSGALNACT2;KIF3C;PBK;NUFIP1;ETV1;CCDC130;LRRC17;DNAH9;DOPEY1;RNPC3;PDX1;P…
mmu-miR-223	185	TMEM41B;UBL3;AHCTF1;AGMO;PCSK1;TRMT61B;ARGFX;HPS1;PI4K2A;CCNT2;FKBP9;ADIPOQ;ASB1;TTC9;MBIP;ADAMTS2;FAM46D;TMEM135;SLC34A1;NAV3;CBFB;TDP2;MARVELD3;NUP210;TRPV3;C5orf43;SPEF2;RIMBP3B;RIMBP3C;MUC6;OR4N4;SMAD1;SIAH1;KLHL1;CXCL10;RNF19B;ATP2B4;LPA;SLC46A2;C22orf46;VIM;MAMLD1;PKP4;KPNA3;STC2;CCL3L3;CCL3L1;CCL3;TNFSF15;DOCK3;GAB4;DNAJC21;G6PC2;KIAA0947;DEK;SEPT8;MAGEE1;ADRBK2;TNFRSF19;PPP1R1A;PLG;ZNF169…
mmu-miR-29b-1 not present
mmu-miR-466h-5p	250	PCK2;TAP1;FGFRL1;ADD3;TMEM183A;ZDBF2;YWHAH;NPAS3;LYRM2;GSC;UPP2;CAPRIN1;SLC30A7;ZIK1;B3GNT5;SGPL1;USP33;C12orf53;FAM163A;ARHGEF9;DHRS7;EML1;PLEKHH2;ANAPC13;CAPN7;INHBB;SGK110;FOXF1;MTMR9;PRIM2;LPCAT2;PIP4K2A;PCBP3;WRB;BMP8A;PSMG3;H2AFV;OSBPL9;KCNN2;ZNF764;NEUROD6;ATP2B2;ABHD6;SYNJ1;TCF21;CRCP;AKAP7;NIN;SH3D21;KIF5A;C19orf59;SYT6;HYAL4;DPCR1;STARD8;COLEC12;PLEKHA2;GFRA2;PKHD1;CSRP2BP;HSD17B12;STAR…
mmu-miR-669e	182	SMARCC2;FKBP15;FXYD3;CTTNBP2;TFB1M;C12orf61;PHYHIPL;MARCH3;PPWD1;KIAA1549;UBE2Q2;ANKS1A;SAMD12;LHX9;ADAMTS9;INPP4A;PTGER3;PET117;PLA2G5;DCX;MBNL1;RELA;ZFP64;CUL3;WSB1;UGT2B4;ZNF322A;TMEM184A;ENPP4;GALNT14;AQP9;ARRDC4;IMPA1;BAZ1B;BRD9;SEC24B;ATP2B1;SEMA3E;UBR1;FGFR2;ZNF644;BMP7;AKAP1;TC2N;CCDC87;MASP1;HSD3B1;RNF103;NTN1;MMAA;ACE2;NETO2;QRFPR;SNX3;DOCK8;AFAP1L2;DSTYK;RAB6A;FMN2;DTD1;CNTN6;ZFP90;TME…
mmu-miR-7a	288	DNAH14;HIF3A;TRIM13;MUDENG;IL1RL1;FAM108B1;UBE2QL1;GNPTAB;PGM5;IPMK;PCSK6;PDGFRA;PTK2B;KLHL26;CASP14;ZBTB8B;ZFAND1;PDIA3;BOC;POLR3H;CPPED1;EEF2K;ZFP1;ZNF879;VRTN;MPP3;ARHGEF7;EPHA8;PDPR;PRAF2;CBFA2T2;NAPG;KMO;CAPN5;OAS2;SLC12A1;YES1;ZSWIM3;RELB;ZNF473;TARDBP;NUP210;PSMF1;TBX4;CTSK;MRPS7;SP1;SYT15;ATP1B3;KCNF1;AHRR;TMCO4;LPL;DIRC1;TMEM229B;SERPINB2;SETD4;UBR5;PLD1;FAM45A;ZNF445;GHITM;SMPDL3A;FAM82…
all_target	1300	TAP1;SMARCC2;PHYHIPL;NCBP2;ZDHHC12;SUMO1;REM1;CTTNBP2;PCSK1;NUP210L;SCG2;CSRNP1;ABCE1;POGLUT1;UBE2Q2;PPWD1;ADD3;ZIK1;ASS1;FKBP9;TRAF3;EEF2K;C22orf46;SGPL1;SAMD12;C6orf120;VRTN;DISC1;LHX9;MIB1;PTGER2;PTGER3;NAPG;C2orf18;PRIM2;CYP24A1;TMEM54;VAC14;STK10;NPRL3;CCDC86;KCNJ3;CYP3A7;WRB;PCSK6;PRKG2;SP4;MUC6;KCNF1;PPP1R9A;OSBPL8;OSBPL9;DIRC1;ZNF764;SULT1E1;TMEM184A;CYP3A4;NOS1AP;HSPC159;TRAF3IP1;AKAP7;A…

## Sheet: BJ501-PR8 all
targets of all the miRNAs up-regulated and down-regulated more than two fold of influenza virus BJ501 infection relative to influenza virus PR8 infection at day 2 and day 5 post infection
miRNA name	target number	target name
mmu-miR-1 not present
mmu-miR-1187	284	FLVCR1;KIAA1549;GHR;NPAS3;NIPA1;PES1;ARFRP1;GPM6A;VPS37A;KIAA0141;ZNF518B;TMEM185A;CPPED1;RSPH4A;ADAMTS3;TMEM20;TPD52;TRUB1;FSTL4;CCDC88C;ZFYVE16;SPTLC2;ZSWIM1;MTMR9;RPGR;TMEM132D;ATP6V0D2;MMP20;SV2B;CDH5;SEPT10;ZSCAN20;ARHGEF10;C2CD2;SLCO3A1;LARP4;SLITRK1;UBAP2L;RSPO1;PPP2R2C;PAPPA;SERPINB8;FLRT2;DMRTC1;FNDC3A;KIAA1841;SETD3;IQCH;SETD6;KCTD11;TRIOBP;KIAA0930;FABP7;TC2N;RNF180;FREM2;CDON;COLEC12;…
mmu-miR-1196	167	PROS1;NT5E;PSPC1;C14orf28;AGXT2;MARCH7;ZNF518B;SLC30A4;CWC25;NAALADL2;MPP6;DGKI;FGFBP3;ZSCAN29;RAD9B;TMEM56;SLC47A1;GOT1;PFAS;SLITRK6;AIDA;SLCO4C1;HOXD4;MTM1;TMF1;CXCR4;NR2C1;GAPT;KLK7;USP32;CCDC89;FN1;PTPN13;UBD;ZNF277;PRRC1;PKHD1;QRFPR;BTBD18;GPR158;AFAP1L1;NRSN1;CDKN1A;FMN1;DMRTB1;PPM1A;HAUS2;PCDHB6;ABHD13;SLC35A4;PDPR;TFRC;ZIC1;FAM169A;VWA5B1;GBA3;DSEL;ARL13B;RAB3GAP2;RCN2;PIKFYVE;OXT;BRCC3;A…
mmu-miR-133a	117	QTRTD1;SLC6A7;C17orf76;C13orf18;C7orf57;PKP1;TMEM185B;AGT;DNAH11;FAM163B;PRAF2;ZSWIM7;QPCTL;SCLY;METTL7A;C2CD2;ENTPD5;BZRAP1;CLCN4;SH2D2A;BRD4;TESK2;TMEM104;OSBPL10;DNAJA3;APBA3;CSPG4;SEP15;CCDC81;KAT5;ZADH2;GPR172A;UBA52;STARD9;C16orf92;PLEKHA3;NETO1;HSD17B11;ANKRD56;MRPL20;C3orf64;LRPPRC;SFXN3;STAC2;TNFRSF19;SSTR1;C7orf31;SUPT7L;CYB561;HAUS5;DSCC1;UCK1;KSR2;MSR1;SLC14A1;KIF9;FAM118A;CCNC;C3orf5…
mmu-miR-133b	116	QTRTD1;SLC6A7;C17orf76;C13orf18;C7orf57;PKP1;TMEM185B;AGT;DNAH11;FAM163B;PRAF2;ZSWIM7;QPCTL;SCLY;METTL7A;C2CD2;ENTPD5;BZRAP1;CLCN4;SH2D2A;BRD4;TESK2;TMEM104;OSBPL10;DNAJA3;APBA3;CSPG4;SEP15;CCDC81;KAT5;ZADH2;GPR172A;UBA52;STARD9;PLEKHA3;NETO1;HSD17B11;ANKRD56;MRPL20;C3orf64;LRPPRC;SFXN3;STAC2;TNFRSF19;SSTR1;C7orf31;SUPT7L;CYB561;HAUS5;DSCC1;UCK1;KSR2;MSR1;SLC14A1;KIF9;FAM118A;CCNC;C3orf55;AGMAT;Z…
mmu-miR-155	120	GRHPR;GHR;SYTL2;SUMO1;SCG2;RAPGEF2;PAH;ASS1;DCN;DNTTIP1;TRMT12;SAMD12;C6orf120;SCN2A;PTGER2;EML5;C5orf41;WSB1;CCNL2;LY9;ANGPT2;CENPW;ATXN7L3B;HSPC159;SYPL1;ZNF642;TSEN15;TRAPPC2;RNF103;RGP1;MEP1A;ARHGAP18;FAM122C;ANO5;ZFP14;UBE2D1;DEK;NEK11;MPHOSPH9;SLC11A2;LRRK2;MFSD2A;GUCY1A3;VEZF1;PPP1R9A;C1QL4;UAP1;ARHGEF38;C8orf40;RAG1;CSGALNACT2;KIF3C;PBK;NUFIP1;ETV1;CCDC130;LRRC17;DNAH9;DOPEY1;RNPC3;PDX1;P…
mmu-miR-3082-5p	358	ZDHHC17;RNF13;UBAC2;ANKS4B;SYNPR;CCDC149;SUPT5H;ZFYVE16;ZNF706;APBB3;TMEM59;THY1;WDR5;SLC38A3;XPC;CRB2;GYPA;GATA5;GPR155;WHSC1;SNRNP25;STARD7;CD1D;CDKN1C;CDKN1B;MYO18B;KRR1;C14orf45;PTGDR;GPRASP1;TBC1D20;HNMT;FRAS1;TSPYL1;MPV17;MSTN;SLC39A1;HMCN1;ARL5A;ARL5B;MTHFD1L;ERMP1;ZNF423;WDFY1;EFCAB5;TMEM199;GOSR1;EFCAB1;FAM134B;RALBP1;RAP1A;AMMECR1L;POLN;HIC1;ZC3HAV1;RIF1;MAGI1;GRIPAP1;PRKAR1A;ZNF473;GPR…
mmu-miR-32	53	ZDHHC15;FLVCR2;RAB3IP;GSTA5;PTPMT1;KISS1;NDUFA5;LIFR;MAN2C1;DHRS1;IBSP;RABGGTB;DDX58;CYP2D6;NEK1;KRT83;KNTC1;ABHD13;VIPR2;PSD4;CD200R1;CYP7A1;SGPP1;LRRC8D;EPM2A;CCNL2;IL2RB;C6orf201;IFT57;EFEMP1;CTSC;GLRB;PARP3;RAB9B;SLC26A7;DDC;NDP;GALNT14;IFNA8;AKAP1;GPBP1L1;CCDC82;GPIHBP1;RILP;ACBD3;ANGPTL5;SH2D4A;VPS13C;STX17;GPR98;TAS1R1;LRRK2;C8orf34
mmu-miR-449a	222	HECTD2;SLC6A1;TM7SF3;ZCCHC16;TSPAN11;PCSK7;BGN;CHMP2B;SEMA4D;C7orf58;C18orf63;SMAP1;ASB1;POLQ;TMEM79;BTN1A1;DGCR2;TNNI3K;CBFB;SPN;EEFSEC;EDN2;C9orf80;IRX2;RNMTL1;FAM19A4;CCNL2;MRPS7;MUC1;SF3A3;AQP9;KLHL6;LDB3;STK4;SRGAP3;ACOT8;GNPAT;USP30;PATZ1;SNAI1;SLC15A4;USP37;GTF2F1;LMTK2;CNN2;POU2AF1;MASP1;KTI12;SWT1;ELK3;GPHB5;NETO1;ETV3L;SCN3A;ZNF483;PLEKHO2;DDI1;DTL;ANO5;STAG3;CRELD1;DCLK1;RIT1;RHBDL3;SF…
mmu-miR-466h-5p	250	PCK2;TAP1;FGFRL1;ADD3;TMEM183A;ZDBF2;YWHAH;NPAS3;LYRM2;GSC;UPP2;CAPRIN1;SLC30A7;ZIK1;B3GNT5;SGPL1;USP33;C12orf53;FAM163A;ARHGEF9;DHRS7;EML1;PLEKHH2;ANAPC13;CAPN7;INHBB;SGK110;FOXF1;MTMR9;PRIM2;LPCAT2;PIP4K2A;PCBP3;WRB;BMP8A;PSMG3;H2AFV;OSBPL9;KCNN2;ZNF764;NEUROD6;ATP2B2;ABHD6;SYNJ1;TCF21;CRCP;AKAP7;NIN;SH3D21;KIF5A;C19orf59;SYT6;HYAL4;DPCR1;STARD8;COLEC12;PLEKHA2;GFRA2;PKHD1;CSRP2BP;HSD17B12;STAR…
mmu-miR-466i-5p	172	KIAA1549;RSPH4A;RPGR;MLEC;CCRL1;PCDHGB3;PCDHGB2;PCDHGB1;KRT222;HPCA;PCDHGB6;PCDHGB5;PCDHGB4;GCM2;SETD3;CPPED1;LHX6;DISC1;LHX9;CCDC88C;LYZ;PSD2;SCNN1D;SPTLC2;MED14;SLC6A6;IRX2;RAD18;SCAMP1;SETD8;PCDHGC3;PCDHGC4;PCDHGC5;SNAI2;ATP2B3;OPCML;SNAP25;BMP4;SH3BP5;SNAP23;SLC2A2;FOXA1;C16orf92;GTF2H2C;PCDHGB7;SLC46A1;STXBP4;ANKRD56;FOXP4;ZNF691;GABRG2;LSM14A;TIGD6;RIT2;SERINC3;CNTN3;ACTR3C;C1orf21;BAZ2B;PI…
mmu-miR-466m-5p	261	TAP1;ZDBF2;FGFRL1;ADD3;TMEM183A;NPAS3;FAM3D;LYRM2;CHN1;PMP2;CAPRIN1;SLC30A7;ZIK1;B3GNT5;SGPL1;SPINT1;C12orf53;FAM163A;ARHGEF9;DHRS7;EML1;PLEKHH2;ANAPC13;CAPN7;INHBB;SGK110;FOXF1;MTMR9;PRIM2;LPCAT2;PIP4K2A;PIP4K2B;SEMA3A;WRB;BMP8A;NUPL1;PSMG3;H2AFV;ARRDC4;USP33;OSBPL9;KCNN2;ZNF764;NEUROD6;ATP2B2;ABHD6;SYNJ1;F5;CRCP;AKAP7;NIN;SH3D21;KIF5A;APP;GSC;SYT6;DPCR1;STARD8;COLEC12;PLEKHA2;GFRA2;PKHD1;C19orf…
mmu-miR-468	189	SCFD1;GSR;RNF11;KLHL24;PCSK2;CHSY1;CDRT4;AGL;ZFAND1;ANKIB1;DAB2;MPHOSPH6;MFF;DGCR8;C6orf120;LCOR;ERO1LB;NFE2L2;PPP4C;C6orf99;MIB1;NTRK2;SLC29A3;SCNN1D;IRAK2;C3orf14;THY1;MTMR4;FGA;C5orf43;ANKRD45;ANKRD43;TDRD1;BAZ1A;RPL15;PIK3C2A;UMODL1;GMIP;WAC;HTATIP2;FAM76B;MPV17L;MBTD1;ZNF449;ACSL4;RUNX2;RHAG;ANGPTL4;ARHGAP12;CSRP3;NETO2;KDM5C;STARD13;PATE2;C3orf64;ALG1;UBE2D2;ENAM;IMPAD1;MAFA;C2orf89;COL3A1;…
mmu-miR-574-3p	47	RPN1;HMGN3;C2CD2L;PPP4R4;MED23;NDUFB4;RFC1;KIF26A;TAB2;MAP4;TBX5;ACAD11;ARHGEF10L;PITPNB;PNLIPRP3;C6orf97;MST4;CD80;SULF1;TMEM181;MUM1L1;SLC16A10;C3orf17;ZNF667;TGFBR3;ILDR2;ZBTB6;FPGT-TNNI3K;NR4A3;FLRT1;FERMT1;KIAA0494;PPARA;BRMS1L;PHOX2B;ARMC2;TNNI3K;CTNNA3;DDX21;ENDOD1;TDG;FDXACB1;GNRH1;HTR1D;ARPP21;C9orf91;PRRT4
mmu-miR-574-5p	198	PTGS1;ZRANB1;ADD2;LYVE1;FAM124A;ZXDA;AP1M1;GLRX3;OCLN;PRPF38A;ZXDB;ANKS4B;HIBADH;CLDN16;ATP2C1;CDK2AP1;CLSTN2;TGFB1I1;LHX1;RBMS2;PPP1R3A;FMNL2;WAS;PRPF31;FNDC1;C12orf59;INHBA;PERP;GJD3;YAF2;ZMPSTE24;ERBB3;FAM59B;HPCAL1;DIAPH2;ARHGEF17;PRMT2;P4HB;SP4;CTSE;TCEB1;SNAPC3;SETD8;IQCD;SEMA7A;TPCN1;PARK2;CSAD;SRPX;F2R;RAD23B;TNS4;WNT7B;CCDC65;GRIA3;TRAK1;L1CAM;RIT1;DOCK5;SUMO2;MDGA1;SFXN1;CD99L2;NKG7;OPN…
mmu-miR-669e	182	SMARCC2;FKBP15;FXYD3;CTTNBP2;TFB1M;C12orf61;PHYHIPL;MARCH3;PPWD1;KIAA1549;UBE2Q2;ANKS1A;SAMD12;LHX9;ADAMTS9;INPP4A;PTGER3;PET117;PLA2G5;DCX;MBNL1;RELA;ZFP64;CUL3;WSB1;UGT2B4;ZNF322A;TMEM184A;ENPP4;GALNT14;AQP9;ARRDC4;IMPA1;BAZ1B;BRD9;SEC24B;ATP2B1;SEMA3E;UBR1;FGFR2;ZNF644;BMP7;AKAP1;TC2N;CCDC87;MASP1;HSD3B1;RNF103;NTN1;MMAA;ACE2;NETO2;QRFPR;SNX3;DOCK8;AFAP1L2;DSTYK;RAB6A;FMN2;DTD1;CNTN6;ZFP90;TME…
mmu-miR-669l	138	ADD3;SLC6A6;C17orf75;NISCH;SCG3;CHN1;MXRA8;GHSR;LIX1;PIK3CD;FAM46A;DYNLT3;ZSWIM4;CAPN3;SPAG6;PPP2R2D;MDFIC;C20orf29;CRTAC1;C3orf72;UTP14C;SLC25A27;ABLIM3;KLHL1;ABHD3;EHHADH;FGFR3;CLEC2L;NUP54;C9orf171;NRXN1;LMLN;VIP;TLR7;GNRHR;HLA-B;FAM13C;KLHDC5;CRADD;FAM196A;MAML3;DCTD;TREM1;PAM;LRRTM1;MRPL19;C9orf71;FAM169B;NINL;C11orf54;RAB7A;DPYSL2;C8orf46;DST;UNC5D;NFASC;ITPR2;PLEK;CHST4;KIF3A;C15orf26;ABCG…
all_target	2219	ARHGEF10L;SCFD1;AGL;RNF11;RNF13;NIPA1;C13orf18;ARFRP1;UBE2Q2;LIFR;CHMP1B;AGT;ASS1;PPP4C;PIK3CD;ZNF706;ZSWIM4;ZSWIM7;SPTLC2;ZSWIM1;SPN;TMEM59;TMEM56;TMEM54;SCLY;IRX2;C2CD2;FAM59B;XPC;PPP2R2D;MUC1;SP4;PPP2R2C;CRB2;CLDN1;ZNF674;CLEC2L;WHSC1;SFRP5;KTI12;CLDN7;ZSCAN18;RIT2;RIT1;EDC3;MGST1;CD99L2;GPRASP1;FBXL12;FBXL14;PSMG3;FAM169A;KSR1;KSR2;FAM169B;DSEL;MPV17;LIN28B;COL4A4;HMCN1;CHST4;DIMT1L;SNRPB2;RP…
