# Supplementary material for: MicroRNA Expression Profile of Mouse Lung Infected with 2009 Pandemic H1N1 Influenza Virus
Source: PLoS One. 2013 Sep 16;8(9):e74190. doi: 10.1371/journal.pone.0074190 (PMC3774802; doi:10.1371/journal.pone.0074190)
Supplement: Table S2 — GO and KEGG enrichment analysis of the targets of the differential expressed miRNAs. (XLS) [file pone.0074190.s002.xls]

## Sheet: BJ501-PR8 all KEGG
KEGG pathway analysis of predicted targets of all the miRNAs up-regulated and down-regulated more than two fold of influenza virus BJ501 relative to PR8
Category	Term	Count	%	PValue	Genes	List Total	Pop Hits	Pop Total	Fold Enrichment	Bonferroni	Benjamini	FDR
KEGG_PATHWAY	mmu04350:TGF-beta signaling pathway	27	1.1061	1.57859e-05	E2F5, GDF6, FST, BMPR2, RPS6KB1, DCN, TGFB2, PPP2CA, ZFYVE16, ZFYVE9, PPP2CB, BMP4, PPP2R1B, ROCK1, ROCK2, RBL1, SMAD4, SMAD2, INHBB, ACVR2A, INHBA, EP300, ID4, SMURF2, BMP7, BMPR1A, BMP8A	729	87	5738	2.44274	0.00291615	0.00291615	0.0195314
KEGG_PATHWAY	mmu04530:Tight junction	32	1.31094	0.00059893	CLDN16, CLDN7, OCLN, GNAI3, CASK, CLDN11, AMOTL1, PTEN, SRC, CDC42, PPP2CA, PPP2CB, EXOC4, RRAS, YES1, PPP2R2C, PPP2R2D, MLLT4, PPP2R1B, MYH1, ACTN4, MAGI1, CLDN22, CDK4, CTNNA3, NRAS, TJP1, ASH1L, CLDN1, PARD6G, JAM2, MYH10	729	135	5738	1.86573	0.104914	0.05391	0.738586
KEGG_PATHWAY	mmu04144:Endocytosis	43	1.76157	0.000669085	ARFGAP1, FGFR2, CLTA, ARFGAP3, FGFR3, LDLR, ERBB3, CHMP4B, STAM2, VPS37A, VPS37B, CXCR2, CLTC, SRC, CHMP2B, ADRB3, CDC42, DAB2, SMAP1, CXCR4, PIKFYVE, EHD3, CSF1R, IQSEC2, RET, IL2RB, PSD4, PSD2, RAB11FIP2, RAB31, AP2A2, CHMP1B, ADRB1, ACAP3, TFRC, NEDD4,	729	202	5738	1.67552	0.116463	0.0404339	0.824772

## Sheet: BJ501-PR8 all MF
GO (molecular function enrichment) analysis of predicted targets of all the miRNAs up-regulated and down-regulated more than two fold of influenza virus BJ501 relative to PR8
Category	Term	Count	%	PValue	Genes	List Total	Pop Hits	Pop Total	Fold Enrichment	Bonferroni	Benjamini	FDR
GOTERM_MF_FAT	GO:0030165~PDZ domain binding	11	0.450635	0.000613855	ATP2B2, GRIA2, NOS1AP, CCDC88C, GRM7, LNX2, EXOC4, TGFBR3, CASK, GRIA3, PTEN	1705	25	13288	3.42916	0.534998	0.04673	0.992493
GOTERM_MF_FAT	GO:0005539~glycosaminoglycan binding	29	1.18804	0.000445148	FGFR2, HMGB1, SPOCK3, FGF9, FGF14, HSD17B12, DCN, FGF12, VIT, ITGAM, APP, RSPO1, PTN, FGF1, FN1, FGFBP3, BMP4, COL13A1, PCOLCE2, VEGFB, NCAM1, LYVE1, BGN, VEGFA, FBLN7, TGFBR3, VCAN, SERPIND1, BMP7	1705	114	13288	1.98257	0.426056	0.0388827	0.720648
GOTERM_MF_FAT	GO:0030247~polysaccharide binding	32	1.31094	0.000295495	FGFR2, HMGB1, SPOCK3, FGF14, FGF9, ENPP2, HSD17B12, DCN, FGF12, VIT, ITGAM, APP, RSPO1, PTN, FGF1, AGL, FN1, FGFBP3, BMP4, COL13A1, PCOLCE2, VEGFB, NCAM1, LYVE1, BGN, VEGFA, FBLN7, TGFBR3, VCAN, SERPIND1, CLEC7A, BMP7	1705	128	13288	1.94839	0.308254	0.0329483	0.478922
GOTERM_MF_FAT	GO:0001871~pattern binding	32	1.31094	0.000295495	FGFR2, HMGB1, SPOCK3, FGF14, FGF9, ENPP2, HSD17B12, DCN, FGF12, VIT, ITGAM, APP, RSPO1, PTN, FGF1, AGL, FN1, FGFBP3, BMP4, COL13A1, PCOLCE2, VEGFB, NCAM1, LYVE1, BGN, VEGFA, FBLN7, TGFBR3, VCAN, SERPIND1, CLEC7A, BMP7	1705	128	13288	1.94839	0.308254	0.0329483	0.478922
GOTERM_MF_FAT	GO:0030145~manganese ion binding	36	1.47481	0.000204967	GALNT3, CDIPT, GBGT1, DICER1, DAK, BMPR2, PPM1A, PPM1B, AGMAT, SLC11A2, ARG2, PPP2CA, PPP2CB, IDH2, DYRK2, PPP4C, GALNT11, B4GALT4, PPTC7, GALNT14, NUDT18, NUDT12, NUDT4, ACACA, PCK2, PPP1CB, NEK11, ACVR2A, PPM1G, PPM1E, ATP2C1, FYN, TESK2, LRRK1, ABL2, B	1705	148	13288	1.89573	0.225564	0.0280027	0.332428
GOTERM_MF_FAT	GO:0016791~phosphatase activity	55	2.25317	1.61762e-05	IMPAD1, ALPPL2, IMPA1, SGPP1, CDC14B, SYNJ1, PGAM1, PTPN22, PTEN, NT5M, NT5C3, SYNJ2, ENOPH1, PPP4C, NT5E, PTPRK, PTPRR, PTPRU, PPP1R3A, PTPRO, PPP1CB, LPIN1, SACM1L, PPM1G, MTMR14, G6PC, PPM1E, SBF2, LCK, INPP4A, ALPL, ALPI, PFKFB2, PPM1A, PTPMT1, PPM1B,	1705	238	13288	1.80103	0.0199698	0.00402626	0.0262734
GOTERM_MF_FAT	GO:0030695~GTPase regulator activity	73	2.99058	7.32386e-05	RAB3GAP2, DENND5A, RAB3GAP1, RASGEF1A, ARHGAP18, IQGAP2, RAB3IP, RGL1, ARHGAP12, TBC1D15, SRPX, SMAP1, EVI5, STARD8, ARHGAP11A, RAPGEF2, NET1, RPGR, BCR, RALBP1, ARHGEF17, PSD4, PSD2, ARHGEF9, WAS, ARHGEF10, TBCK, ARHGAP26, THY1, MYRIP, RASGRF2, ACAP3, KR	1705	361	13288	1.57598	0.0872853	0.0129627	0.118902
GOTERM_MF_FAT	GO:0060589~nucleoside-triphosphatase regulator activity	74	3.03154	7.15963e-05	RAB3GAP2, DENND5A, RAB3GAP1, RASGEF1A, ARHGAP18, IQGAP2, RAB3IP, RGL1, ARHGAP12, TBC1D15, SRPX, SMAP1, EVI5, STARD8, ARHGAP11A, RAPGEF2, NET1, RPGR, BCR, RALBP1, ARHGEF17, PSD4, PSD2, ARHGEF9, WAS, ARHGEF10, TBCK, ARHGAP26, THY1, MYRIP, RASGRF2, ACAP3, KR	1705	367	13288	1.57145	0.085414	0.0147705	0.116237
GOTERM_MF_FAT	GO:0043565~sequence-specific DNA binding	100	4.09668	0.000354844	MEF2C, NR2E3, PDX1, FOXO4, HOXC6, HOXC8, HOXC9, GATA5, GATA3, RARA, OLIG2, PHOX2B, SATB2, RXRA, MTA2, RELA, ZHX1, HNRNPA2B1, EMX2, FOXN4, HHEX, HOXD4, PRDM5, SIX1, TGIF1, TGIF2, NFE2L1, NFE2L2, TSHZ3, TSHZ1, HOXA13, ELK1, HOXB13, ELK3, SOX6, NR2C1, ARX, T	1705	556	13288	1.40172	0.357616	0.0334708	0.57485
GOTERM_MF_FAT	GO:0005509~calcium ion binding	151	6.18599	9.66781e-06	SYT1, S100A3, HRNR, MASP1, FAM20C, MMP8, JAG2, FSTL4, GRIN3B, SYT6, TPD52, ATP2B2, RAD21, ELTD1, PLS3, PCDHGA12, PCDHGA10, RET, CAPNS1, PCDHGA11, ACTN4, CRTAC1, LRP1B, COLEC12, LPCAT2, PCLO, SNTN, PKD2L2, KCNT1, PITPNM3, F5, RASGRF2, ATP2C1, VSNL1, DST, P	1705	840	13288	1.40098	0.0119834	0.00300942	0.0157032
GOTERM_MF_FAT	GO:0030528~transcription regulator activity	195	7.98853	0.000315286	MEF2C, MED23, REST, MED22, SIN3A, RARA, PATZ1, SUPT5H, TBPL1, PHOX2B, RXRA, EMX2, ZHX1, MED14, TBR1, DCAF6, RFC1, MED15, PRDM5, TGIF1, TGIF2, HOXA13, HOXB13, MYBL1, ARX, TCF21, LHX1, LHX2, LHX5, LHX6, MAML3, BCOR, LHX9, NKX2-3, KLF5, IKZF4, IKZF2, KLF12,	1705	1206	13288	1.26015	0.325122	0.0322375	0.51092
GOTERM_MF_FAT	GO:0032559~adenyl ribonucleotide binding	232	9.5043	0.000230451	ADCY3, ADCY1, XRCC6, ATP2B1, ATP2B2, DDX17, ATP2B3, PSKH1, DYNC2H1, TLK1, MAP2K6, KIF13B, TYRO3, BCR, MAGI1, ROCK1, MYH1, BRAF, SUCLG2, ROCK2, KIF5A, PIK3CD, UBE2J1, ABCC12, RFC3, MYO18B, RFC1, MAPK6, BAZ1B, ATP2C1, RARS, PDGFRB, KIF26A, KIF26B, CHKA, ERB	1705	1460	13288	1.23843	0.249793	0.0283315	0.373687
GOTERM_MF_FAT	GO:0005524~ATP binding	227	9.29947	0.000478779	ADCY3, ADCY1, XRCC6, ATP2B1, ATP2B2, DDX17, ATP2B3, PSKH1, DYNC2H1, TLK1, MAP2K6, KIF13B, TYRO3, BCR, MAGI1, ROCK1, MYH1, BRAF, SUCLG2, ROCK2, KIF5A, PIK3CD, UBE2J1, ABCC12, RFC3, MYO18B, RFC1, MAPK6, BAZ1B, ATP2C1, RARS, PDGFRB, KIF26A, KIF26B, CHKA, ERB	1705	1443	13288	1.22601	0.449638	0.0390299	0.774895
GOTERM_MF_FAT	GO:0046872~metal ion binding	595	24.3753	9.47679e-09	ALPPL2, CDIPT, SCN3A, MASP1, PLEKHM1, GBGT1, PTGS1, FSTL4, GRIN3B, MYLIP, REST, APP, BRPF3, CYP7A1, PATZ1, PLS3, ROCK1, BRAF, CRTAC1, RREB1, ROCK2, RXRA, ZHX1, COLEC12, VPS41, SPIRE1, LPCAT2, PCLO, ADAMTS9, NAPEPLD, PITPNM3, F5, EIF2S2, FDX1L, ADAMTS3, SC	1705	3850	13288	1.20446	1.18175e-05	5.90876e-06	1.53941e-05
GOTERM_MF_FAT	GO:0043167~ion binding	607	24.8669	7.3748e-09	ALPPL2, CDIPT, SCN3A, MASP1, PLEKHM1, GBGT1, PTGS1, FSTL4, GRIN3B, MYLIP, REST, APP, BRPF3, CYP7A1, PATZ1, PLS3, ROCK1, BRAF, CRTAC1, RREB1, ROCK2, RXRA, ZHX1, COLEC12, VPS41, SPIRE1, LPCAT2, PCLO, ADAMTS9, NAPEPLD, PITPNM3, F5, EIF2S2, FDX1L, ADAMTS3, SC	1705	3934	13288	1.20251	9.19633e-06	9.19633e-06	1.19796e-05
GOTERM_MF_FAT	GO:0043169~cation binding	596	24.4162	2.96928e-08	ALPPL2, CDIPT, SCN3A, MASP1, PLEKHM1, GBGT1, PTGS1, FSTL4, GRIN3B, MYLIP, REST, APP, BRPF3, CYP7A1, PATZ1, PLS3, ROCK1, BRAF, CRTAC1, RREB1, ROCK2, RXRA, ZHX1, COLEC12, VPS41, SPIRE1, LPCAT2, PCLO, ADAMTS9, NAPEPLD, PITPNM3, F5, EIF2S2, FDX1L, ADAMTS3, SC	1705	3885	13288	1.19561	3.70262e-05	1.23422e-05	4.82328e-05
GOTERM_MF_FAT	GO:0000166~nucleotide binding	334	13.6829	0.000149898	ADCY3, RBPMS2, ADCY1, XRCC6, SYNCRIP, HIBADH, ATP2B1, NONO, ATP2B2, ATP2B3, DDX17, ERO1LB, PSKH1, RAVER2, RBM8A, MTG1, NT5C3, DYNC2H1, RAB23, TLK1, MAP2K6, KIF13B, TYRO3, BCR, MAGI1, BRAF, ROCK1, MYH1, KIF5A, ROCK2, SUCLG2, PIK3CD, PTBP1, UBE2J1, ABCC12,	1705	2183	13288	1.19242	0.170504	0.0230962	0.243216

## Sheet: BJ501-PR8 all CC
GO (cellular component enrichment) analysis of predicted targets of all the miRNAs up-regulated and down-regulated more than two fold of influenza virus BJ501 relative to PR8
Category	Term	Count	%	PValue	Genes	List Total	Pop Hits	Pop Total	Fold Enrichment	Bonferroni	Benjamini	FDR
GOTERM_CC_FAT	GO:0033267~axon part	11	0.450635	0.00059964	KCNMA1, CALCA, SCN1A, SLC1A2, GABRB3, NTRK2, ESR1, MAPK8IP3, ROBO2, L1CAM, APC	1600	25	12504	3.4386	0.282298	0.0156712	0.87217
GOTERM_CC_FAT	GO:0008287~protein serine/threonine phosphatase complex	13	0.532569	0.000666853	PPP4R4, PPP2R5A, PPM1A, PPM1B, ITPR1, PPM1G, PPM1E, BCL2, PPP2CA, PPP2CB, PPP2R5E, PPP2R2C, PPP2R2D	1600	34	12504	2.98809	0.3085	0.016628	0.969487
GOTERM_CC_FAT	GO:0030662~coated vesicle membrane	17	0.696436	0.000674982	SCAMP1, SEC23A, SYT1, SEC24B, CLTA, AP4E1, CLTC, SLC17A8, AP1S1, SYNPR, COPG2, DAB2, GRIA2, SYN2, NECAP1, SV2B, VAMP2	1600	53	12504	2.5067	0.311604	0.0161033	0.981251
GOTERM_CC_FAT	GO:0012506~vesicle membrane	28	1.14707	5.63758e-05	SYT1, CLTA, SEC24B, AP4E1, CLTC, WHAMM, CTTNBP2, AP1S1, SYNPR, DAB2, PIKFYVE, SYN2, NECAP1, SV2B, APPBP2, FNDC3A, SEC23A, SCAMP1, RILP, WAS, SLC17A8, LAMP2, COPG2, KIF1B, GRIA2, ULK1, VAMP2, DMBT1	1600	97	12504	2.25588	0.0306957	0.00259469	0.0823014
GOTERM_CC_FAT	GO:0030659~cytoplasmic vesicle membrane	25	1.02417	0.000166484	SYT1, CLTA, SEC24B, AP4E1, CLTC, WHAMM, CTTNBP2, AP1S1, SYNPR, DAB2, SYN2, NECAP1, SV2B, APPBP2, SEC23A, SCAMP1, RILP, SLC17A8, LAMP2, COPG2, KIF1B, GRIA2, ULK1, VAMP2, DMBT1	1600	87	12504	2.24569	0.087962	0.00611944	0.242864
GOTERM_CC_FAT	GO:0044433~cytoplasmic vesicle part	26	1.06514	0.000275417	ALDOA, SYT1, CLTA, SEC24B, AP4E1, CLTC, WHAMM, CTTNBP2, AP1S1, SYNPR, DAB2, SYN2, NECAP1, SV2B, APPBP2, SEC23A, SCAMP1, RILP, SLC17A8, LAMP2, COPG2, KIF1B, GRIA2, ULK1, VAMP2, DMBT1	1600	95	12504	2.13884	0.141292	0.00892036	0.401475
GOTERM_CC_FAT	GO:0030424~axon	28	1.14707	0.000335746	SCN1A, GABRB3, SLC6A1, DRD2, KATNB1, L1CAM, MYCBP2, TGFB2, CALCA, SLC1A2, APP, KLHL24, ROBO2, NEFL, BOC, NEFM, APC, KCNMA1, PTPRK, ESR1, NFASC, DPYSL2, NCAM1, NCAM2, NTRK2, MAPK8IP3, FKBP15, MYH10	1600	107	12504	2.04505	0.169476	0.00924197	0.489216
GOTERM_CC_FAT	GO:0043025~cell soma	30	1.229	0.000285946	SCN1A, AGFG1, GRIK2, GRIN3B, KLHL1, TGFB2, CALCA, ATP2B2, IAPP, KLHL24, BOC, KNDC1, PTPRK, ESR1, DPYSL5, GRIA3, DPYSL2, PSD2, CAMK2N1, ATP7A, NCAM1, ACCN1, GRIA2, S100B, ULK1, NTRK2, CACNA1E, NRSN1, FABP7, MYH10	1600	117	12504	2.00385	0.146279	0.00874768	0.416794
GOTERM_CC_FAT	GO:0043005~neuron projection	60	2.45801	7.84711e-07	GPRIN1, SYT1, SLC6A1, GABRB3, TRPV1, CASK, L1CAM, GABBR2, KLHL1, TGFB2, PCDHGB1, SLC1A2, APP, PLCB4, CXCR4, ROBO2, KLHL24, BOC, KCNMA1, PTPRK, KIF5A, ESR1, PSD2, THY1, NCAM1, NCAM2, TRAPPC4, FKBP15, NRSN1, ATXN1L, HMGB1, SCN1A, DRD2, KATNB1, PPM1A, PEX5L, MYCBP2, CALCA, INPP5K, KNDC1, NEFL, NEFM, APC, SLC12A5, DPYSL5, NFASC, GRIA3, PARK2, DPYSL2, CAPRIN1, CAMK2N1, ATP7A, ACCN1, PPP1R9A, GRIA2, UL…	1600	245	12504	1.91388	0.000433851	0.000144638	0.00114601
GOTERM_CC_FAT	GO:0044456~synapse part	51	2.08931	9.94371e-06	SYT1, GLRA1, CLSTN2, GABRB3, GRIK2, GLRA2, NBEA, GRIN3B, L1CAM, SYT6, GABBR2, CPEB1, SLC1A2, PLCB4, SV2B, LGI3, SV2A, CHRNA6, GRID1, DLG1, SCAMP1, KCNMA1, GABRG2, GABRG3, NRXN1, GABRR1, KLHL17, GRM7, TRAPPC4, VAMP2, LRRK2, NUFIP1, ATP6V1G1, RIMS1, GPHN, SYNPR, SYN2, GABRE, GABRA2, GLRB, GABRA3, SYT12, GRIA3, PARK2, ITPR1, CAMK2N1, SLC17A8, GRIA2, CADPS2, NTRK2, F2R	1600	212	12504	1.88002	0.00548381	0.000549738	0.0145211
GOTERM_CC_FAT	GO:0045202~synapse	68	2.78574	2.22913e-05	SYT1, GLRA1, GABRB3, CLSTN2, GRIK2, GLRA2, CASK, SYT6, L1CAM, NBEA, RPS6KB1, GRIN3B, CPEB1, GABBR2, APP, SLC1A2, PLCB4, SV2B, LGI3, SV2A, CHRNA6, DLG1, GRID1, KCNMA1, SCAMP1, GABRG2, GABRG3, NRXN1, PCLO, CBLN4, MYRIP, GABRR1, KLHL17, GRM7, USH1C, TRAPPC4, VAMP2, LRRK2, NUFIP1, ATP6V1G1, CDH2, RIMS1, GPHN, SYNPR, SYN2, SNAP23, SNAP25, NEFM, DTNA, PHACTR1, GABRE, GLRB, GABRA2, GABRA3, SYT12, GRIA3,…	1600	319	12504	1.66589	0.0122516	0.00112003	0.03255
GOTERM_CC_FAT	GO:0031012~extracellular matrix	63	2.58091	0.000176004	ENAM, MMP8, MMP25, MMRN2, GPC5, MMP20, HMCN1, GPC6, TGFBI, COL12A1, FGF1, SPN, MATN2, CRTAC1, CRTAP, OLFML2A, MMP12, ADAMTS9, BGN, LAMC3, VEGFA, COL1A2, VCAN, WNT9A, COL1A1, ADAMTS3, ADAM12, FRAS1, WNT5A, ADAMTSL1, SPOCK3, HSD17B12, ELN, COL3A1, DCN, VIT, COL9A1, COL6A6, COL6A3, TGM2, COL6A1, PTN, ADAMTS10, TNN, FN1, ANGPTL4, DPT, BMP4, COL4A4, PTPRZ1, NTNG1, NID1, SPARC, EMILIN2, NTN1, WNT7B, LA…	1600	309	12504	1.59335	0.0927512	0.00606519	0.256733
GOTERM_CC_FAT	GO:0012505~endomembrane system	109	4.46538	5.73329e-07	SYT1, TUSC3, SGMS2, AP4E1, VAPB, ANKLE2, SLC35A4, ST3GAL1, CTTNBP2, APP, DAB2, ERO1LB, RPN1, PARD3B, FNDC3A, SCAMP1, CORO7, NAV3, NUPL1, COPG2, ATP2C1, HRASLS, VAMP2, LRPPRC, DERL1, ST8SIA2, SLC11A2, MIA3, SERINC1, STX17, NUP54, RILP, ST6GAL2, NDFIP1, DOCK9, ARFIP1, PORCN, LAMP2, PRICKLE1, ULK1, ST8SIA4, SPCS2, GOSR1, TMPO, SEC24B, CLTA, HTATIP2, LDLR, CLSTN2, E2F5, NBEA, ALG6, CLTC, CBFA2T3, WHA…	1600	535	12504	1.59221	0.000317001	0.000158513	0.000837304
GOTERM_CC_FAT	GO:0005578~proteinaceous extracellular matrix	60	2.45801	0.000328456	ENAM, MMP8, MMP25, MMRN2, GPC5, MMP20, HMCN1, GPC6, TGFBI, COL12A1, FGF1, SPN, MATN2, CRTAC1, CRTAP, MMP12, ADAMTS9, BGN, LAMC3, VEGFA, COL1A2, VCAN, WNT9A, COL1A1, ADAMTS3, ADAM12, FRAS1, WNT5A, ADAMTSL1, SPOCK3, ELN, COL3A1, DCN, VIT, COL9A1, COL6A6, TGM2, COL6A1, PTN, ADAMTS10, TNN, ANGPTL4, DPT, FN1, BMP4, COL4A4, PTPRZ1, NTNG1, NID1, SPARC, EMILIN2, NTN1, WNT7B, LAMA3, FBLN2, FREM2, LAMA5, F…	1600	297	12504	1.57879	0.16612	0.0095158	0.478617
GOTERM_CC_FAT	GO:0005624~membrane fraction	103	4.21958	1.83467e-06	PLXNA1, SCN3A, VAPB, GRIK2, PTGS1, JAG2, CASK, L1CAM, RPS6KB1, TAPBP, ATP2B2, CTTNBP2, APP, CYP7A1, PGRMC1, LGI3, FNDC3A, PCDHGA12, PCDHGA10, PCDHGA11, LRP1B, CORO7, BCL2L11, SSTR2, SSTR1, VAMP2, SCN1A, CYP1B1, ARFRP1, ACSBG2, PCDHAC2, PCDHAC1, ADRB3, PLCH1, PCDHA10, PCDHA11, ZMPSTE24, PCDHA12, P4HB, VAC14, FIBP, EPHX1, CAMK2N1, ATP7A, BFAR, LAMP2, ATP2A2, ITGA5, NEDD4, ULK1, SYTL2, SLC13A3, SPCS…	1600	510	12504	1.57832	0.00101406	0.000253611	0.00267937
GOTERM_CC_FAT	GO:0030054~cell junction	94	3.85088	8.47378e-06	SYT1, OCLN, GABRB3, GRIK2, RPS6KB1, GRIN3B, SYT6, AMOTL1, AMOTL2, CTTNBP2, HMCN1, STARD8, LGI3, PARD3B, CHRNA6, GRID1, PCDHGA12, GJD3, PCDHGA11, MAGI1, PTPRU, PCLO, CTNNA3, JUP, TNS4, CBLN4, GABRR1, TRAPPC4, VAMP2, TGFB1I1, DST, ADD3, SCN1A, PANX1, RIMS1, PVRL2, PHACTR1, GABRE, DIXDC1, GABRA2, GABRA3, SYT12, CAMK2N1, DSG2, ITGA6, PKP1, CADPS2, PKP4, PARD6G, PDZD2, CLDN7, GLRA1, GLRA2, PCDHGA9, PC…	1600	470	12504	1.563	0.00467506	0.000520534	0.0123747
GOTERM_CC_FAT	GO:0005626~insoluble fraction	105	4.30152	3.12363e-06	PLXNA1, SCN3A, VAPB, GRIK2, PTGS1, JAG2, CASK, L1CAM, RPS6KB1, TAPBP, ATP2B2, CTTNBP2, APP, CYP7A1, PGRMC1, LGI3, FNDC3A, PCDHGA12, PCDHGA10, PCDHGA11, LRP1B, CORO7, BCL2L11, SSTR2, SSTR1, VAMP2, SCN1A, CYP1B1, ARFRP1, ACSBG2, PCDHAC2, PCDHAC1, ADRB3, PLCH1, PCDHA10, PCDHA11, ZMPSTE24, PCDHA12, P4HB, VAC14, FIBP, EPHX1, CAMK2N1, ATP7A, BFAR, LAMP2, ATP2A2, ITGA5, NEDD4, ULK1, SYTL2, SLC13A3, SPCS…	1600	528	12504	1.55412	0.00172588	0.000345414	0.00456175
GOTERM_CC_FAT	GO:0000267~cell fraction	115	4.71118	4.42609e-06	RAB3GAP2, PLXNA1, SCN3A, VAPB, GRIK2, PTGS1, JAG2, CASK, L1CAM, RPS6KB1, TAPBP, ATP2B2, CTTNBP2, APP, CYP7A1, PGRMC1, LGI3, FNDC3A, PCDHGA12, PCDHGA10, PCDHGA11, LRP1B, CORO7, BCL2L11, SSTR2, SSTR1, CELF2, CELF1, VAMP2, HMGB1, SCN1A, CYP1B1, ARFRP1, ACSBG2, PCDHAC2, PCDHAC1, ADRB3, PLCH1, PCDHA10, PCDHA11, ZMPSTE24, PCDHA12, P4HB, ACY1, VAC14, FIBP, ACMSD, EPHX1, CAMK2N1, ATP7A, BFAR, LAMP2, ATP2…	1600	596	12504	1.50793	0.00244464	0.000407856	0.0064638
GOTERM_CC_FAT	GO:0019898~extrinsic to membrane	90	3.68701	8.58029e-05	SEC31B, CHMP4B, CYP2S1, PTGS1, VPS37A, VPS37B, STRN, CASK, NBEA, MYLIP, STXBP5L, SRPR, CYP7A1, ZFYVE16, GOLGA1, DYNC2H1, SYNJ2, MSN, CLINT1, GOLGA4, GHR, DLG1, IBTK, SEC23A, MAGI1, MPP1, ROCK1, ROCK2, RALBP1, STRN3, MPP6, FLNC, BCL2L11, JUP, CHMP1B, PITPNM3, KSR2, RASGRF2, GNB2, GNB1, KRIT1, VEGFA, GNB4, GNAS, KSR1, ANKFY1, SH3GL2, GNAI3, CYP1B1, ACSBG2, RDX, RFFL, PEX5L, RIMS1, CHMP2B, MTMR2, PE…	1600	472	12504	1.49015	0.0463429	0.00338362	0.125236
GOTERM_CC_FAT	GO:0005794~Golgi apparatus	128	5.24375	5.14273e-06	CDIPT, IMPAD1, SGMS2, AP4E1, VAPB, GBGT1, PITPNB, SLC26A11, SLC35A4, ST3GAL1, CUL3, ACBD3, APP, PSKH1, UBXN2B, B3GALNT1, B3GALNT2, FNDC3A, MTUS1, SCAMP1, MYH1, ROCK1, GPER, SPIRE1, CORO7, LPCAT2, BICD2, ERGIC2, GLCE, COPG2, ATP2C1, BACE2, TRAPPC4, PDE4DIP, VAMP2, LRRK2, TRAPPC2, PACS1, ARFGAP1, GAL3ST3, ARFGAP3, MGAT5B, GNAI3, ARFRP1, ST8SIA2, PRRC1, PAQR3, SERINC3, B3GNT9, SERINC5, FBXW7, STX12,…	1600	682	12504	1.46674	0.0028399	0.000406194	0.00751034
GOTERM_CC_FAT	GO:0042995~cell projection	106	4.34248	7.74284e-05	GPRIN1, SYT1, LDHA, SLC6A1, GABRB3, SLC9A2, CSPG4, CASK, L1CAM, KLHL1, TGFB2, CTTNBP2, ATP2B2, APP, SLC2A2, DYNC2H1, ROBO2, SPN, PTPRK, ACTN4, KIF5A, PSD2, SNTN, CTNNA3, THY1, NCAM1, NCAM2, SPAG6, ACTL7A, TRAPPC4, ATXN1L, NRSN1, ALDOA, HMGB1, SCN1A, AGFG1, DRD2, PKHD1, KATNB1, PEX5L, SLC11A2, CAMK2N1, ATP7A, TULP3, ULK1, NTRK2, FABP7, GHSR, PDZD3, MYH10, TRPV1, SLC5A1, FERMT1, GABBR2, CDC42, PCDH…	1600	575	12504	1.44068	0.0419157	0.00328839	0.113019
GOTERM_CC_FAT	GO:0005886~plasma membrane	476	19.5002	9.91229e-11	ALPPL2, CDIPT, SGMS2, SCN3A, L1CAM, GRIN3B, STOML3, AMOTL1, AMOTL2, SHKBP1, ACBD3, CTTNBP2, AGTR2, HMCN1, HTR1D, TYRO3, BRAF, MAGI1, GPER, ROCK2, PTPRR, LIFR, PTPRU, PCLO, CTNNA3, PDCD1LG2, THY1, JUP, SSTR2, TMPRSS11D, SSTR1, TRAPPC4, TMPRSS11BNL, SCN1A, GNAI3, ERBB3, LY6G6C, HCRTR2, ADRB3, PVRL2, EFR3A, MAOB, GAS1, CAMK2N1, PKP1, RGS3, PKP4, RGS6, TGFBR3, SYTL2, SMURF2, OPRM1, GLRA1, TRPV1, GLRA…	1600	2906	12504	1.28009	5.4815e-08	5.4815e-08	1.44762e-07
GOTERM_CC_FAT	GO:0044459~plasma membrane part	266	10.8972	8.38759e-06	SYT1, SEC31B, SGMS2, SCN3A, AQP9, FGFRL1, L1CAM, SYT6, GRIN3B, AMOTL1, VPS33B, AMOTL2, ATP2B1, SHKBP1, ATP2B2, ACBD3, CTTNBP2, HMCN1, RAB23, CHRNA6, GRID1, GJD3, MAGI1, MDGA1, GPR132, PTPRU, PCLO, CTNNA3, THY1, JUP, TMPRSS11D, TRAPPC4, PDGFRB, TGFB1I1, TMPRSS11BNL, ADD3, ADD2, SCN1A, GNAI3, ENPP2, ERBB3, ITGA10, RIMS1, SLC11A2, STX12, CD69, PVRL2, NUP54, FCER1A, IL1RL1, MAOB, GAS1, CAMK2N1, EPHA3…	1600	1633	12504	1.27299	0.00462762	0.000579627	0.0122488

## Sheet: BJ501-PR8 all BP
GO (biological process enrichment) analysis of predicted targets of all the miRNAs up-regulated and down-regulated more than two fold of influenza virus BJ501 relative to PR8
Category	Term	Count	%	PValue	Genes	List Total	Pop Hits	Pop Total	Fold Enrichment	Bonferroni	Benjamini	FDR
GOTERM_BP_FAT	GO:0001958~endochondral ossification	9	0.368701	0.000361009	MEF2C, IMPAD1, COL13A1, NAB2, NAB1, GNAS, COL1A1, RUNX2, PEX7	1747	16	13588	4.37507	0.750688	0.02795	0.66595
GOTERM_BP_FAT	GO:0051271~negative regulation of cell motion	14	0.573535	8.03695e-05	ACTN4, PKHD1, DRD2, TBX5, PTEN, THY1, KISS1, CDKN1B, NISCH, BCL2, ROBO4, TGFBR3, RRAS, SEMA3A	1747	32	13588	3.40283	0.265962	0.00961578	0.148622
GOTERM_BP_FAT	GO:0060021~palate development	14	0.573535	0.000235325	SGPL1, SATB2, TSHZ1, SMAD4, LEF1, SMAD2, GAS1, CHD7, MEOX2, INSIG1, TGFBR3, ALX1, DLG1, BMPR1A	1747	35	13588	3.11116	0.595621	0.0208358	0.43458
GOTERM_BP_FAT	GO:0030111~regulation of Wnt receptor signaling pathway	15	0.614502	0.000207612	GSC, FOXL1, FGF9, NLK, SOX4, LEF1, HHEX, DKK3, AIDA, MDFIC, LRP6, ZRANB1, PPAP2B, LRP4, APC	1747	39	13588	2.9915	0.550116	0.0188385	0.383494
GOTERM_BP_FAT	GO:0001657~ureteric bud development	15	0.614502	0.000500839	BMP4, FGFR2, RET, SMAD4, GREM1, GZF1, TCF21, LHX1, LAMA5, AGT, BCL2, SIX1, RARA, ROBO2, DLG1	1747	42	13588	2.77782	0.854446	0.0332455	0.922765
GOTERM_BP_FAT	GO:0007156~homophilic cell adhesion	34	1.39287	7.27043e-06	PCDHA6, PCDHA7, PCDHA8, PCDHA9, CLSTN2, PCDHA2, PCDHA3, PCDHA4, PCDHGA9, PCDHA5, PCDHGA8, PCDHGA7, PCDHGA6, L1CAM, PCDHGA5, PCDHA1, PCDHGA4, PCDHGA3, PCDHGA2, PCDHGA1, PCDHGB1, ROBO2, PCDHGA12, PCDHGA10, RET, PCDHGA11, PCDHB6, PCDH11X, PCDHGB7, PCDHGB6, P	1747	117	13588	2.26025	0.0275819	0.00349007	0.0134533
GOTERM_BP_FAT	GO:0016337~cell-cell adhesion	67	2.74478	3.56025e-10	PCDHA6, PCDHA7, CLDN7, PCDHA8, PCDHA9, PCDHA2, CLSTN2, PCDHA3, PCDHA4, PCDHA5, PCDHGA9, PCDHGA8, PCDHGA7, L1CAM, PCDHGA6, PCDHGA5, PCDHA1, PCDHGA4, PCDHGA3, PCDHGA2, PCDHGA1, TGFB2, CDC42, PCDHGB1, ROBO2, FNDC3A, BOC, DLG1, PCDHGA12, RET, PCDHGA10, PCDHGA	1747	236	13588	2.20813	1.36963e-06	1.36963e-06	6.58835e-07
GOTERM_BP_FAT	GO:0001822~kidney development	29	1.18804	0.000147783	FGFR2, PKHD1, SLC5A1, IRX2, GREM1, TCF21, OSR1, LHX1, AGT, BCL2, GATA3, RARA, ROBO2, APC, DLG1, BMP4, SGPL1, RET, KIF3A, SMAD4, NID1, WWTR1, BCL2L11, GZF1, LAMA5, SIX1, PDGFRB, BMP7, LRP4	1747	107	13588	2.10803	0.433661	0.0152491	0.273123
GOTERM_BP_FAT	GO:0001655~urogenital system development	39	1.59771	1.21626e-05	FGFR2, WNT5A, HOXA13, PKHD1, SLC5A1, IRX2, HOXB13, GREM1, PTEN, TCF21, OSR1, LHX1, GATA3, BCL2, AGT, ROBO2, RARA, APC, DLG1, BMP4, PLAG1, SGPL1, RET, KIF3A, RXRA, FOXA1, SMAD4, ESR1, NID1, WWTR1, BCL2L11, GZF1, NOTCH1, PRLR, LAMA5, SIX1, PDGFRB, BMP7, LRP	1747	146	13588	2.07766	0.045712	0.00389156	0.0225048
GOTERM_BP_FAT	GO:0048705~skeletal system morphogenesis	34	1.39287	7.5823e-05	FGFR2, MEF2C, IMPAD1, NDST1, PEX7, TGFB2, HOXC8, HOXC9, INSIG1, CHST11, PKD1, RUNX2, ALX1, DLG1, BMP4, SGPL1, SATB2, GSC, COL13A1, TBX4, SMAD2, GAS1, HOXB3, FMN1, TULP3, HOXB2, NAB2, NAB1, HOXD4, SIX1, PDGFRB, GNAS, WNT9A, COL1A1	1747	130	13588	2.03422	0.253009	0.0107456	0.14022
GOTERM_BP_FAT	GO:0007409~axonogenesis	42	1.72061	1.37608e-05	NDN, RTN4RL1, DRD2, L1CAM, NRN1, MYCBP2, TGFB2, ARX, APP, CXCR4, BCL2, BCL11B, LHX2, LMTK2, ETV1, POU4F2, TNN, ROBO2, SEMA3A, DCX, NEFL, BOC, DCLK1, APC, PTPRZ1, NTNG1, DPYSL5, NFASC, GAS1, NTN1, TBR1, NUMBL, FEZF1, SLITRK1, NOTCH1, ULK1, MAPK8IP3, EFNA5,	1747	163	13588	2.00412	0.0515612	0.00406388	0.0254616
GOTERM_BP_FAT	GO:0048729~tissue morphogenesis	61	2.49898	1.41539e-07	FGF7, PLXNA1, FST, JAG2, PDX1, TGFB2, SEMA3A, ALX1, DLG1, RET, RXRA, ESR1, LEF1, PCDH8, GZF1, HHEX, MIB1, SIX1, TGIF1, TGFB1I1, FRAS1, FGFR2, WNT5A, FGFR3, HOXA13, BMPR2, CTNND1, HOXB13, NR3C1, GREM1, SRC, ALDH1A1, TCF21, PFN1, MACF1, ALDH1A3, AGT, BCL2,	1747	238	13588	1.9935	0.000544351	0.000136116	0.000261921
GOTERM_BP_FAT	GO:0002009~morphogenesis of an epithelium	44	1.80254	1.1811e-05	FRAS1, FGFR2, WNT5A, FGFR3, HOXA13, PLXNA1, JAG2, CTNND1, HOXB13, PDX1, NR3C1, GREM1, SRC, ALDH1A1, TCF21, PFN1, ALDH1A3, BCL2, AGT, GATAD2A, SEMA3A, ALX1, NKX2-3, DLG1, BMP4, RET, TBX5, FOXA1, TBX4, SMAD4, ESR1, PCDH8, GZF1, MIB1, HHEX, NOTCH2, NOTCH1, H	1747	173	13588	1.9782	0.0444202	0.00412212	0.0218542
GOTERM_BP_FAT	GO:0048667~cell morphogenesis involved in neuron differentiation	46	1.88447	8.64579e-06	RTN4RL1, NDN, DRD2, L1CAM, NRN1, MYCBP2, TGFB2, ARX, SLC11A2, ATP2B2, APP, CXCR4, BCL2, BCL11B, LHX2, LMTK2, ETV1, POU4F2, SPR, TNN, ROBO2, SEMA3A, DCX, NEFL, BOC, DCLK1, APC, PTPRZ1, NTNG1, DPYSL5, NFASC, GAS1, NTN1, TBR1, NUMBL, FEZF1, ATP7A, SLITRK1, N	1747	182	13588	1.96584	0.0327134	0.00368879	0.0159981
GOTERM_BP_FAT	GO:0035108~limb morphogenesis	29	1.18804	0.000535693	FGFR2, WNT5A, IMPAD1, HOXA13, FGF9, DICER1, GREM1, CHD7, CHST11, DYNC2H1, RAB23, ALX1, BMP4, TBX5, TBX4, LEF1, GAS1, MBNL1, ATP7A, FMN1, NOTCH2, NOTCH1, TULP3, DLX6, LRP6, GNAS, WNT9A, LRP4, BMPR1A	1747	115	13588	1.96138	0.872719	0.0349166	0.98668
GOTERM_BP_FAT	GO:0035107~appendage morphogenesis	29	1.18804	0.000535693	FGFR2, WNT5A, IMPAD1, HOXA13, FGF9, DICER1, GREM1, CHD7, CHST11, DYNC2H1, RAB23, ALX1, BMP4, TBX5, TBX4, LEF1, GAS1, MBNL1, ATP7A, FMN1, NOTCH2, NOTCH1, TULP3, DLX6, LRP6, GNAS, WNT9A, LRP4, BMPR1A	1747	115	13588	1.96138	0.872719	0.0349166	0.98668
GOTERM_BP_FAT	GO:0048736~appendage development	30	1.229	0.000423229	FGFR2, WNT5A, IMPAD1, HOXA13, FGF9, DICER1, GREM1, CHD7, CHST11, DYNC2H1, RAB23, ALX1, BMP4, TBX5, TBX4, LEF1, GAS1, MBNL1, ATP7A, FMN1, NOTCH2, NOTCH1, TULP3, MEOX2, DLX6, LRP6, GNAS, WNT9A, LRP4, BMPR1A	1747	119	13588	1.96082	0.803778	0.0302593	0.780303
GOTERM_BP_FAT	GO:0060173~limb development	30	1.229	0.000423229	FGFR2, WNT5A, IMPAD1, HOXA13, FGF9, DICER1, GREM1, CHD7, CHST11, DYNC2H1, RAB23, ALX1, BMP4, TBX5, TBX4, LEF1, GAS1, MBNL1, ATP7A, FMN1, NOTCH2, NOTCH1, TULP3, MEOX2, DLX6, LRP6, GNAS, WNT9A, LRP4, BMPR1A	1747	119	13588	1.96082	0.803778	0.0302593	0.780303
GOTERM_BP_FAT	GO:0048812~neuron projection morphogenesis	44	1.80254	1.86209e-05	RTN4RL1, NDN, DRD2, L1CAM, NRN1, MYCBP2, TGFB2, ARX, SLC11A2, APP, CXCR4, BCL2, BCL11B, LHX2, LMTK2, ETV1, POU4F2, TNN, ROBO2, SEMA3A, DCX, NEFL, BOC, DCLK1, APC, PTPRZ1, NTNG1, DPYSL5, NFASC, GAS1, NTN1, TBR1, NUMBL, FEZF1, ATP7A, SLITRK1, NOTCH1, ULK1,	1747	176	13588	1.94448	0.0691295	0.00476429	0.0344528
GOTERM_BP_FAT	GO:0060541~respiratory system development	31	1.26997	0.000388008	FGFR2, WNT5A, HMGB1, FGF7, FGF9, DICER1, FGFRL1, BMPR2, CTTNBP2, TCF21, SLC23A1, CHD7, ALDH1A3, HS6ST1, FGF1, BMP4, TBX5, FOXA1, TBX4, SMAD2, MYCN, ATP7A, HHEX, MAN2A1, NOTCH1, TULP3, EP300, LAMA5, VEGFA, MAPK8IP3, BMPR1A	1747	124	13588	1.94448	0.775292	0.0294177	0.715586
GOTERM_BP_FAT	GO:0001763~morphogenesis of a branching structure	31	1.26997	0.000448955	FGFR2, WNT5A, FGF7, PLXNA1, HOXA13, DRD2, DICER1, HOXB13, GREM1, SRC, TCF21, CXCR4, BCL2, AGT, TGM2, SEMA3A, DLG1, BMP4, COL13A1, FOXA1, ESR1, SMAD4, SPINT1, MYCN, GZF1, HHEX, NOTCH1, LAMA5, VEGFA, SIX1, BMP7	1747	125	13588	1.92892	0.822275	0.0303776	0.827547
GOTERM_BP_FAT	GO:0048858~cell projection morphogenesis	49	2.00737	1.3873e-05	L1CAM, TGFB2, APP, CXCR4, DYNC2H1, POU4F2, ROBO2, SEMA3A, BOC, TBR1, NUMBL, SLITRK1, EFNA5, SLITRK6, DST, NDN, RTN4RL1, DRD2, PKHD1, NRN1, MYCBP2, SLC11A2, ARX, BCL2, BCL11B, LHX2, LMTK2, ETV1, TNN, DCX, NEFL, DCLK1, APC, KIF3A, PTPRZ1, DPYSL5, NFASC, NTN	1747	202	13588	1.88672	0.0519705	0.00380486	0.0256692
GOTERM_BP_FAT	GO:0016311~dephosphorylation	34	1.39287	0.000390618	PPP2R3A, IMPA1, CDC14B, SYNJ1, PPM1A, PTPN22, PTPMT1, PPM1B, PTEN, MTMR2, MTM1, BCL2, PPP2CA, SYNJ2, MTMR9, MTMR4, PTPRK, PTPN9, PTPN2, PTPRZ1, EPM2A, PTPRR, PTPN13, PTPRU, PPP1CB, PTPRO, CDC25B, PPM1G, DUSP4, MTMR14, G6PC, PPM1E, SBF2, DUSP7	1747	141	13588	1.87552	0.777539	0.0290406	0.720385
GOTERM_BP_FAT	GO:0045597~positive regulation of cell differentiation	42	1.72061	8.03559e-05	HMGB1, MSR1, FGFR3, STAR, DRD2, XRCC6, PNP, TGFB2, SMAP1, BCL2, AP3D1, POU4F2, ROBO2, NEFL, BOC, RUNX2, FNDC3B, APC, AP3B1, BMP4, PHOX2B, IKZF1, MAP2K1, TBX5, FOXA1, SMAD4, SMAD2, NTN1, LEP, WNT7B, ADAMTS9, NOTCH1, CDON, LCK, RIPK2, TGIF1, GNAS, TGIF2, WN	1747	175	13588	1.8667	0.265923	0.00992276	0.148596
GOTERM_BP_FAT	GO:0030029~actin filament-based process	42	1.72061	9.19996e-05	RHOJ, ELN, RHOQ, MYO9B, DAAM1, CTTNBP2, PFN1, NISCH, BCL2, PAFAH1B1, CNN2, BCL6, WIPF1, PLS3, DLG1, FMNL2, CRYAA, ROCK1, ACTA1, ACTN4, ROCK2, ARHGEF17, FLNC, WAS, CAPN3, LPIN1, CORO1C, FMN1, NRAS, FMN2, MYRIP, PPP1R9A, XIRP1, ATP2C1, FHOD3, TESK2, USH1C,	1747	176	13588	1.85609	0.298082	0.010356	0.170111
GOTERM_BP_FAT	GO:0000904~cell morphogenesis involved in differentiation	50	2.04834	2.48872e-05	L1CAM, TGFB2, CUL3, ATP2B2, APP, DAB2, CXCR4, POU4F2, ROBO2, SPR, SEMA3A, BOC, CRYAA, LEF1, TBR1, NUMBL, SLITRK1, EFNA5, SLITRK6, DST, NDN, RTN4RL1, DRD2, NRN1, MYCBP2, SLC11A2, ARX, BCL2, BCL11B, LHX2, LMTK2, ETV1, TNN, DCX, NEFL, DCLK1, APC, PTPRZ1, NTN	1747	212	13588	1.83441	0.0913018	0.00596602	0.0460444
GOTERM_BP_FAT	GO:0032990~cell part morphogenesis	49	2.00737	5.2322e-05	L1CAM, TGFB2, APP, CXCR4, DYNC2H1, POU4F2, ROBO2, SEMA3A, BOC, TBR1, NUMBL, SLITRK1, EFNA5, SLITRK6, DST, NDN, RTN4RL1, DRD2, PKHD1, NRN1, MYCBP2, SLC11A2, ARX, BCL2, BCL11B, LHX2, LMTK2, ETV1, TNN, DCX, NEFL, DCLK1, APC, KIF3A, PTPRZ1, DPYSL5, NFASC, NTN	1747	212	13588	1.79772	0.182323	0.0105382	0.096779
GOTERM_BP_FAT	GO:0030036~actin cytoskeleton organization	38	1.55674	0.000439415	RHOJ, ELN, RHOQ, DAAM1, CTTNBP2, PFN1, NISCH, BCL2, PAFAH1B1, BCL6, CNN2, PLS3, DLG1, FMNL2, CRYAA, ROCK1, ACTA1, ACTN4, ROCK2, ARHGEF17, WAS, CAPN3, LPIN1, CORO1C, FMN1, NRAS, FMN2, PPP1R9A, XIRP1, ATP2C1, FHOD3, TESK2, USH1C, WASL, GHSR, ABL2, AKAP2, MY	1747	165	13588	1.79128	0.815628	0.030826	0.81003
GOTERM_BP_FAT	GO:0051094~positive regulation of developmental process	49	2.00737	6.70956e-05	MSR1, STAR, FGF9, FST, XRCC6, PNP, TGFB2, SMAP1, POU4F2, ROBO2, BOC, IL1A, FNDC3B, DLG1, AP3B1, PHOX2B, ADAMTS9, LCK, RIPK2, TGIF1, GNAS, TGIF2, SEMA4D, WNT9A, FGFR2, HMGB1, FGFR3, DRD2, CALCA, BCL2, AP3D1, NEFL, RUNX2, APC, BMP4, MAP2K1, IKZF1, TBX5, FOX	1747	214	13588	1.78092	0.227502	0.0106976	0.124089
GOTERM_BP_FAT	GO:0046903~secretion	50	2.04834	7.70638e-05	SYT1, GLRA1, TRPV1, SYNJ1, ILDR2, SYT6, VPS33B, STXBP5L, DAB2, NISCH, TRIM9, LGI3, SV2B, KCNMA1, SCAMP1, PTGER3, NRXN1, NLRP3, PCLO, TRIM36, SLC26A7, CD40LG, LYST, VAMP2, GLP1R, LCP2, ARFGAP3, DRD2, TAC4, RIMS1, MIA3, AGT, SYN2, EXOC4, EXOC6, SNAP23, SNAP	1747	221	13588	1.75971	0.256566	0.0105326	0.142513
GOTERM_BP_FAT	GO:0032940~secretion by cell	42	1.72061	0.000325527	SYT1, ARFGAP3, GLRA1, SYNJ1, SYT6, ILDR2, TAC4, VPS33B, RIMS1, STXBP5L, MIA3, NISCH, TRIM9, SYN2, EXOC4, SV2B, EXOC6, LGI3, SNAP23, SNAP25, EXOC1, SCAMP1, FCER1A, GLRB, PLEK, SMAD2, NRXN1, NLRP3, PCLO, LEP, SCFD1, TRIM36, CADPS2, CD40LG, LYST, NTRK2, SYTL	1747	186	13588	1.7563	0.714212	0.0280647	0.600684
GOTERM_BP_FAT	GO:0031175~neuron projection development	49	2.00737	0.000108603	GPRIN1, L1CAM, PTEN, TGFB2, KLHL1, APP, CXCR4, POU4F2, ROBO2, SEMA3A, BOC, TBR1, NUMBL, SLITRK1, TRAPPC4, EFNA5, SLITRK6, DST, NDN, RTN4RL1, DRD2, NRN1, MYCBP2, SLC11A2, ARX, BCL2, BCL11B, LHX2, LMTK2, ETV1, TNN, DCX, NEFL, DCLK1, APC, PTPRZ1, DPYSL5, NFA	1747	218	13588	1.74824	0.341518	0.0118667	0.200782
GOTERM_BP_FAT	GO:0030182~neuron differentiation	86	3.52315	1.23267e-06	GPRIN1, CORIN, JAG2, L1CAM, NR2E3, PTEN, KLHL1, TGFB2, ATP2B2, CDC42, APP, HOXC8, SRPX, CXCR4, PAX7, POU4F2, SPR, ROBO2, SEMA3A, OLIG2, BOC, KCNMA1, RET, RPGR, EMX2, MDGA2, PTPRR, TBR1, GPR98, THY1, NUMBL, FOXN4, SLITRK1, VEGFA, USH1C, TRAPPC4, EFNA5, SLI	1747	399	13588	1.67644	0.00473085	0.000790034	0.00228106
GOTERM_BP_FAT	GO:0001501~skeletal system development	61	2.49898	6.40353e-05	MEF2C, IMPAD1, RAI1, NDST1, FGF9, FGFRL1, JAG2, ZIC1, CBFB, PEX7, TGFB2, HOXC6, HOXC8, HOXC9, PAX7, INSIG1, CHST11, ALX1, DLG1, SGPL1, SATB2, GSC, FMN1, ACVR2A, CHRDL1, NAB2, HOXD4, SIX1, NAB1, PDGFRB, UBD, GNAS, WNT9A, COL1A1, UBA52, FGFR2, IBSP, WNT5A,	1747	285	13588	1.66474	0.218353	0.0106538	0.118433
GOTERM_BP_FAT	GO:0007155~cell adhesion	120	4.91602	1.18639e-08	L1CAM, TGFB2, APP, TGFBI, COL12A1, ROBO2, PARD3B, FNDC3A, PCDHGA12, TYRO3, PCDHGA10, RET, PCDHGA11, PTPRU, CTNNA3, BCL2L11, THY1, NCAM1, JUP, NCAM2, F5, LAMC3, ATP2C1, TESK2, DST, IBSP, OLFM4, PKHD1, DSCAML1, ITGA10, PCDHAC2, ITGAM, SRC, PCDHAC1, ITGAV, P	1747	561	13588	1.66372	4.56393e-05	2.28199e-05	2.19544e-05
GOTERM_BP_FAT	GO:0022610~biological adhesion	120	4.91602	1.32148e-08	L1CAM, TGFB2, APP, TGFBI, COL12A1, ROBO2, PARD3B, FNDC3A, PCDHGA12, TYRO3, PCDHGA10, RET, PCDHGA11, PTPRU, CTNNA3, BCL2L11, THY1, NCAM1, JUP, NCAM2, F5, LAMC3, ATP2C1, TESK2, DST, IBSP, OLFM4, PKHD1, DSCAML1, ITGA10, PCDHAC2, ITGAM, SRC, PCDHAC1, ITGAV, P	1747	562	13588	1.66076	5.0836e-05	1.69456e-05	2.44544e-05
GOTERM_BP_FAT	GO:0007167~enzyme linked receptor protein signaling pathway	58	2.37608	0.000122088	FGF7, NDST1, FGF9, GDF6, FST, CSPG4, CLNK, FOXO4, PTEN, TGFB2, ANGPT1, FGF1, ANGPT2, GHR, SGPL1, IRS2, RET, STAP1, SOCS7, STXBP4, ACVR2A, VEGFA, PDGFRB, AKAP7, AKAP2, FGFR2, FGFR3, FUT8, NDN, ERBB3, BMPR2, SRC, IGSF10, TEK, LMTK2, SKIL, CSF1R, BMP4, KLB,	1747	273	13588	1.65245	0.374812	0.0129625	0.225687
GOTERM_BP_FAT	GO:0048666~neuron development	62	2.53994	7.05899e-05	GPRIN1, L1CAM, NR2E3, PTEN, KLHL1, TGFB2, ATP2B2, APP, SRPX, CXCR4, POU4F2, SPR, ROBO2, SEMA3A, BOC, RET, RPGR, TBR1, GPR98, THY1, NUMBL, SLITRK1, VEGFA, TRAPPC4, EFNA5, SLITRK6, DST, NDN, RTN4RL1, DRD2, NRN1, MYCBP2, ARX, SLC11A2, LHX2, BCL11B, BCL2, LMT	1747	292	13588	1.65147	0.237817	0.0103906	0.130548
GOTERM_BP_FAT	GO:0060429~epithelium development	56	2.29414	0.000338799	HRNR, PLXNA1, PTGS1, JAG2, PDX1, CBFA2T2, SEMA3A, ALX1, DLG1, RET, RXRA, ESR1, PCDH8, GZF1, HHEX, MIB1, SIX1, VEGFA, TGIF1, TGFB1I1, FGFR2, FRAS1, WNT5A, FGFR3, HOXA13, CTNND1, HOXB13, NR3C1, GREM1, SRC, ALDH1A1, TCF21, PFN1, ALDH1A3, AGT, BCL2, GATAD2A,	1747	271	13588	1.60724	0.728442	0.0273547	0.625102
GOTERM_BP_FAT	GO:0048598~embryonic morphogenesis	74	3.03154	3.6864e-05	IMPAD1, NDST1, FGF9, DICER1, JAG2, PDX1, ZIC1, CUL3, ATP2B2, HOXC9, CHST11, INSIG1, RAB23, DYNC2H1, ALX1, DLG1, SATB2, RET, GSC, OTX1, SPINT1, LEF1, PCDH8, MBNL1, ACVR2A, HHEX, MIB1, HOXD4, SIX1, USH1C, TGIF1, GNAS, WNT9A, TGFB1I1, WNT5A, FGFR2, TSHZ1, HO	1747	359	13588	1.60325	0.132221	0.00830756	0.0681959
GOTERM_BP_FAT	GO:0045944~positive regulation of transcription from RNA polymerase II promoter	73	2.99058	6.04527e-05	MEF2C, PPARA, HTATIP2, CASK, NR2E3, PDX1, CNOT7, CBFB, APP, GATA3, POU4F2, RARA, ALX1, SATB2, MTA2, RXRA, SOX11, LEF1, MED14, TBR1, INHBA, DCAF6, EP300, ZMIZ2, ZMIZ1, VEGFA, SIX1, HMGB1, HOXA13, ABLIM3, SOX4, ELK1, NUFIP1, SOX6, ARID2, CALCOCO1, STAT6, PL	1747	358	13588	1.586	0.207505	0.0105156	0.11181
GOTERM_BP_FAT	GO:0016192~vesicle-mediated transport	95	3.89185	4.11729e-06	SEC24B, CLTA, SEC31B, MSR1, GLRA1, AP4E1, LDLR, VPS54, CHMP7, SYNJ1, SORL1, SYT6, NBEA, CLTC, VPS33B, STXBP5L, HOOK1, CDC42, DAB2, APP, AP1S1, TRIM9, NECAP1, LGI3, SV2B, CLINT1, COX16, AP3B1, GHR, SEC23A, SCAMP1, KDELR2, LRP1B, COLEC12, SPIRE1, VPS41, WAS	1747	466	13588	1.58562	0.0157145	0.00226019	0.0076189
GOTERM_BP_FAT	GO:0030030~cell projection organization	65	2.66284	0.000163109	GPRIN1, L1CAM, PTEN, KLHL1, TGFB2, ATP2B2, CDC42, APP, CXCR4, DYNC2H1, POU4F2, ROBO2, SEMA3A, BOC, CCDC88A, ROCK1, TBR1, LPIN1, GPR98, NUMBL, SLITRK1, SPAG6, TRAPPC4, EFNA5, WASL, SLITRK6, DST, NDN, RTN4RL1, DRD2, PKHD1, RDX, NRN1, MYCBP2, ARX, SLC11A2, L	1747	319	13588	1.58484	0.466092	0.0159618	0.301407
GOTERM_BP_FAT	GO:0044271~nitrogen compound biosynthetic process	61	2.49898	0.00033717	ADCY3, MOCOS, ADCY1, CTPS, ATP10D, PNP, MTHFD1L, TGFB2, ATP2B1, ATP2B2, ATP2B3, GOT1, GATA3, ATP8B1, ATP5L, GUCY1A3, SPR, ENOPH1, NT5E, ATP6V0D2, TBPL1, DDC, ATP6V1C2, UCN2, ITGB1BP3, ATP2C1, RRM2, BHMT, BCAT2, ASS1, NAGS, UROS, DSCAML1, PAH, AGMAT, ATP5G	1747	302	13588	1.57103	0.726734	0.0278084	0.622104
GOTERM_BP_FAT	GO:0000902~cell morphogenesis	62	2.53994	0.000360419	MAEL, L1CAM, TGFB2, CUL3, CDC42, ATP2B2, DAB2, APP, CXCR4, DYNC2H1, POU4F2, ROBO2, SPR, SEMA3A, BOC, CRYAA, LEF1, STK4, TBR1, NUMBL, SLITRK1, EFNA5, SLITRK6, DST, NDN, RTN4RL1, DRD2, PKHD1, SOX6, NRN1, MYCBP2, ARX, SLC11A2, MACF1, LHX2, BCL11B, BCL2, LMTK	1747	309	13588	1.56062	0.750122	0.0284779	0.664866
GOTERM_BP_FAT	GO:0032989~cellular component morphogenesis	70	2.86768	0.000174239	MAEL, L1CAM, TGFB2, CUL3, ATP2B2, CDC42, DAB2, APP, CXCR4, DYNC2H1, GNPAT, POU4F2, SPR, ROBO2, SEMA3A, BOC, TBPL1, ACTA1, CRYAA, LEF1, STK4, TBR1, NUMBL, SLITRK1, XIRP1, EFNA5, SLITRK6, DST, RTN4RL1, NDN, AGFG1, DRD2, PKHD1, SOX6, NRN1, MYCBP2, ARX, SLC11	1747	351	13588	1.55115	0.488474	0.0166193	0.321943
GOTERM_BP_FAT	GO:0051254~positive regulation of RNA metabolic process	81	3.31831	0.00015328	MEF2C, PPARA, E2F3, HTATIP2, CASK, NR2E3, PDX1, CNOT7, CBFB, HNRPLL, APP, MDFIC, GATA3, POU4F2, RARA, SUPT5H, ALX1, SATB2, SOX11, MTA2, RXRA, RELA, LEF1, MED14, TBR1, INHBA, DCAF6, EP300, ZMIZ2, ZMIZ1, VEGFA, SIX1, NFE2L2, HMGB1, HOXA13, ABLIM3, SOX4, ELK	1747	419	13588	1.5036	0.445513	0.015399	0.283269
GOTERM_BP_FAT	GO:0045941~positive regulation of transcription	91	3.72798	7.95292e-05	MEF2C, PPARA, E2F3, HTATIP2, ZXDB, CASK, NR2E3, PDX1, CNOT7, FOXO4, ZXDA, CBFB, APP, GATA5, MDFIC, GATA3, POU4F2, RARA, ALX1, SATB2, SOX11, RXRA, MTA2, RELA, LEF1, MED14, TBR1, INHBA, DCAF6, EP300, ZMIZ2, ZMIZ1, VEGFA, SIX1, NFE2L2, HMGB1, HOXA13, ABLIM3,	1747	475	13588	1.49008	0.263585	0.0101469	0.147069
GOTERM_BP_FAT	GO:0010628~positive regulation of gene expression	93	3.80991	8.05444e-05	MEF2C, PPARA, E2F3, HTATIP2, ZXDB, CASK, NR2E3, PDX1, CNOT7, FOXO4, ZXDA, CBFB, APP, GATA5, MDFIC, GATA3, POU4F2, RARA, ALX1, SATB2, SOX11, RXRA, MTA2, RELA, ESR1, LEF1, MED14, TBR1, INHBA, DCAF6, EP300, ZMIZ2, ZMIZ1, VEGFA, SIX1, NFE2L2, HMGB1, HOXA13, A	1747	488	13588	1.48226	0.266455	0.00934596	0.148945
GOTERM_BP_FAT	GO:0045935~positive regulation of nucleobase, nucleoside, nucleotide and nucleic acid metabolic process	97	3.97378	6.02018e-05	MEF2C, ZXDB, CASK, NR2E3, PDX1, CNOT7, FOXO4, PNP, ZXDA, CBFB, APP, GATA5, MDFIC, GATA3, RARA, SUPT5H, SATB2, RXRA, MTA2, RELA, MED14, TBR1, DCAF6, EP300, VEGFA, SIX1, NFE2L2, HMGB1, HOXA13, ELK1, SOX4, SOX6, PLAGL1, TCF21, IL17A, MEIS2, TEF, MAML3, RUNX2	1747	510	13588	1.47933	0.206739	0.0109681	0.111346
GOTERM_BP_FAT	GO:0008104~protein localization	143	5.85825	9.44977e-07	SEC31B, RAB9B, AP4E1, CHMP4B, GRIK2, VPS54, CHMP7, SLC9A2, CASK, GRIN3B, VPS33B, HOOK1, SIN3A, VPS13C, TRAK1, DYNC2H1, RAB23, VPS13A, SCAMP4, SCAMP1, ACTN4, VPS41, NUPL1, COPG2, SEC61B, CD40LG, FGFR1OP, LYST, AKAP7, COL1A1, AKAP2, PACS1, FRAS1, ARFGAP1, A	1747	753	13588	1.47708	0.00362873	0.000726801	0.00174869
GOTERM_BP_FAT	GO:0045893~positive regulation of transcription, DNA-dependent	79	3.23638	0.000326885	MEF2C, PPARA, E2F3, HTATIP2, CASK, NR2E3, PDX1, CNOT7, CBFB, APP, MDFIC, GATA3, POU4F2, RARA, ALX1, SATB2, MTA2, RXRA, RELA, SOX11, LEF1, MED14, TBR1, INHBA, DCAF6, EP300, ZMIZ2, ZMIZ1, VEGFA, SIX1, NFE2L2, HMGB1, HOXA13, ABLIM3, SOX4, ELK1, NUFIP1, NFYB,	1747	416	13588	1.47705	0.715702	0.0275626	0.603183
GOTERM_BP_FAT	GO:0010604~positive regulation of macromolecule metabolic process	120	4.91602	8.73797e-06	MEF2C, ZXDB, CASK, PDX1, NR2E3, FOXO4, CNOT7, TLR7, PNP, ZXDA, CBFB, APP, GATA5, MDFIC, GATA3, RARA, SUPT5H, SPN, SATB2, RXRA, MTA2, RELA, MED14, TBR1, DCAF6, EP300, TRIM32, VEGFA, SIX1, NFE2L2, HMGB1, GCLC, FGFR3, HOXA13, BMPR2, SOX4, ELK1, SOX6, PLAGL1,	1747	633	13588	1.47448	0.0330564	0.00335587	0.0161686
GOTERM_BP_FAT	GO:0051173~positive regulation of nitrogen compound metabolic process	97	3.97378	0.000198144	MEF2C, ZXDB, CASK, NR2E3, PDX1, CNOT7, FOXO4, PNP, ZXDA, CBFB, APP, GATA5, MDFIC, GATA3, RARA, SUPT5H, SATB2, RXRA, MTA2, RELA, MED14, TBR1, DCAF6, EP300, VEGFA, SIX1, NFE2L2, HMGB1, HOXA13, ELK1, SOX4, SOX6, PLAGL1, TCF21, IL17A, MEIS2, TEF, MAML3, RUNX2	1747	526	13588	1.43433	0.533425	0.0184218	0.366036
GOTERM_BP_FAT	GO:0006357~regulation of transcription from RNA polymerase II promoter	113	4.62925	6.95681e-05	MEF2C, MAEL, CASK, PDX1, MED22, NR2E3, CNOT7, CBFB, APP, HOXC8, SIN3A, GATA3, TRAK1, RARA, OLIG2, SUPT5H, SATB2, RXRA, MTA2, RBL1, MED14, TBR1, HHEX, DCAF6, EP300, MED15, VEGFA, SIX1, TGIF1, HMGB1, HOXA13, SOX4, ELK1, ABCA2, SOX7, SOX6, NR2C1, MED12L, PLA	1747	616	13588	1.42679	0.234815	0.0106484	0.128659
GOTERM_BP_FAT	GO:0045184~establishment of protein localization	120	4.91602	4.54394e-05	SEC31B, RAB9B, AP4E1, CHMP4B, GRIK2, VPS54, CHMP7, CASK, VPS33B, HOOK1, TRAK1, RAB23, VPS13A, SCAMP4, SCAMP1, ACTN4, VPS41, NUPL1, COPG2, SEC61B, CD40LG, LYST, COL1A1, FRAS1, ARFGAP1, PACS1, ARFGAP3, AFTPH, DERL1, STAM2, RFFL, SNX3, RIMS1, CHMP2B, MIA3, T	1747	656	13588	1.42279	0.160383	0.00966463	0.0840536
GOTERM_BP_FAT	GO:0015031~protein transport	118	4.83408	7.92797e-05	SEC31B, RAB9B, AP4E1, CHMP4B, GRIK2, VPS54, CHMP7, CASK, VPS33B, HOOK1, TRAK1, RAB23, VPS13A, SCAMP4, SCAMP1, ACTN4, VPS41, NUPL1, COPG2, SEC61B, CD40LG, LYST, COL1A1, FRAS1, ARFGAP1, PACS1, ARFGAP3, AFTPH, DERL1, STAM2, RFFL, SNX3, RIMS1, CHMP2B, MIA3, T	1747	651	13588	1.40982	0.262878	0.0104622	0.146608
GOTERM_BP_FAT	GO:0010557~positive regulation of macromolecule biosynthetic process	96	3.93281	0.000401929	MEF2C, PPARA, E2F3, HTATIP2, ZXDB, CASK, NR2E3, PDX1, CNOT7, FOXO4, TLR7, ZXDA, CBFB, APP, GATA5, MDFIC, GATA3, POU4F2, RARA, SPN, ALX1, SATB2, SOX11, RXRA, MTA2, RELA, LEF1, MED14, CDK4, TBR1, INHBA, DCAF6, EP300, ZMIZ2, ZMIZ1, VEGFA, SIX1, NFE2L2, HMGB1	1747	530	13588	1.40883	0.787014	0.0293031	0.74117
GOTERM_BP_FAT	GO:0042127~regulation of cell proliferation	97	3.97378	0.000442053	FGFRL1, PTGS1, JAG2, NR2E3, PDX1, FOXO4, PNP, TGFB2, CTTNBP2, CDCA7, GATA3, RARA, SPN, IRS2, LIFR, PDCD1LG2, HHEX, VEGFA, RIPK2, TGIF1, SMARCA2, FGFR2, WNT5A, HMGB1, FGFR3, PPP2R3A, DRD2, ARX, LHX1, TEK, LHX5, RUNX2, DNAJA3, NKX2-3, BMP4, KLF5, KLB, NDFIP	1747	538	13588	1.40234	0.81749	0.0304531	0.814874
GOTERM_BP_FAT	GO:0006793~phosphorus metabolic process	151	6.18599	5.47875e-05	CSPG4, TTK, CASK, DSTYK, PTPN22, RPS6KB1, TGFB2, CTTNBP2, APP, PSKH1, MDFIC, MLKL, TLK1, MAP2K6, TYRO3, PTPRK, RET, BCR, ROCK1, BRAF, ROCK2, PIK3CD, PTPRR, RPS6KC1, PTPRU, PPP1CB, CDKL2, PTPRO, STK4, MAPK6, BAZ1B, EIF2S1, BMP2K, TESK2, RIPK2, PDGFRB, LRRK	1747	866	13588	1.35619	0.190042	0.0104833	0.101337
GOTERM_BP_FAT	GO:0006796~phosphate metabolic process	151	6.18599	5.47875e-05	CSPG4, TTK, CASK, DSTYK, PTPN22, RPS6KB1, TGFB2, CTTNBP2, APP, PSKH1, MDFIC, MLKL, TLK1, MAP2K6, TYRO3, PTPRK, RET, BCR, ROCK1, BRAF, ROCK2, PIK3CD, PTPRR, RPS6KC1, PTPRU, PPP1CB, CDKL2, PTPRO, STK4, MAPK6, BAZ1B, EIF2S1, BMP2K, TESK2, RIPK2, PDGFRB, LRRK	1747	866	13588	1.35619	0.190042	0.0104833	0.101337

## Sheet: BJ501 ALL KEGG
KEGG pathway analysis of of predicted targets of all the miRNAs up-regulated and down-regulated more than two fold of influenza virus BJ501 relative to mock-infected control
Category	Term	Count	%	PValue	Genes	List Total	Pop Hits	Pop Total	Fold Enrichment	Bonferroni	Benjamini	FDR
KEGG_PATHWAY	mmu04350:TGF-beta signaling pathway	38	0.881671	8.68333e-06	LTBP1, TNF, E2F5, GDF6, GDF5, BMPR2, RPS6KB1, DCN, ACVR1C, ZFYVE16, PPP2CA, ZFYVE9, PPP2CB, RHOA, PITX2, PPP2R1B, ROCK1, ROCK2, SMAD7, TGFBR1, RBL1, CREBBP, SMAD5, TGFBR2, SMAD2, SMAD1, INHBB, ACVR2A, MAPK1, ACVR2B, EP300, SP1, ID4, SMURF2, ID3, SMURF1, B	1244	87	5738	2.01467	0.00165715	0.000552688	0.010801
KEGG_PATHWAY	mmu04520:Adherens junction	32	0.742459	0.000119399	PARD3, WASF3, TCF7L1, VCL, CTNNB1, ACVR1C, ACTG1, CDC42, IGF1R, CSNK2A1, PVRL2, RHOA, SSX2IP, YES1, MLLT4, ACTB, PTPRB, TCF7, ACTN4, BAIAP2, TGFBR1, TGFBR2, CREBBP, LEF1, ACTN1, SMAD2, SNAI2, SNAI1, CTNNA3, MAPK1, TJP1, EP300	1244	76	5738	1.94212	0.0225485	0.00379389	0.148424
KEGG_PATHWAY	mmu04360:Axon guidance	54	1.2529	6.97198e-07	PLXNA4, PLXNA2, EFNA2, EFNA3, L1CAM, CXCL12, PAK6, CDC42, PAK7, PAK2, CXCR4, SEMA3G, SEMA3E, SEMA3D, RHOA, ROBO2, SEMA3A, EFNB3, ROCK1, PLXNB1, ROCK2, SLIT1, MAPK1, SEMA4G, NCK1, CFL2, SRGAP3, SEMA4B, EFNA5, SEMA4D, SEMA4A, SRGAP2, ABLIM1, DCC, ABLIM2, PL	1244	131	5738	1.90135	0.000133156	0.000133156	0.00086727
KEGG_PATHWAY	mmu05215:Prostate cancer	37	0.858469	5.66889e-05	E2F2, E2F3, GRB2, PTEN, TCF7L1, CTNNB1, CCNE2, IGF1R, SOS1, BCL2, SOS2, NKX3-1, TGFA, PDGFC, PDGFD, SRD5A2, TCF7, MAP2K1, RELA, CREB1, PIK3CD, CREBBP, RAF1, LEF1, IGF1, RB1, CDK2, NRAS, MAPK1, CDKN1A, HSP90B1, EP300, CDKN1B, IKBKG, PDGFRA, PDGFRB, MTOR	1244	90	5738	1.89627	0.0107695	0.00216324	0.0704949
KEGG_PATHWAY	mmu04012:ErbB signaling pathway	35	0.812065	0.000155693	NRG3, GRB2, STAT5B, ELK1, RPS6KB1, PAK6, PAK7, PTK2, PAK2, SOS1, SOS2, GAB1, TGFA, SHC1, SHC3, MAP2K7, CAMK2A, NRG2, MAP2K1, PIK3CD, MAP2K4, RAF1, MAPK10, PRKCB, NRAS, MAPK1, CDKN1A, CDKN1B, CRKL, NCK1, JUN, MAPK9, MTOR, ABL1, ABL2	1244	87	5738	1.85562	0.0293018	0.00423951	0.193501
KEGG_PATHWAY	mmu05412:Arrhythmogenic right ventricular cardiomyopathy (ARVC)	30	0.696056	0.000573111	DAG1, GJA1, CDH2, TCF7L1, CTNNB1, ACTG1, ITGB8, ITGAV, DMD, ACTB, SLC8A1, TCF7, ACTN4, CACNG7, ITGA1, CACNG4, ITGA2, LEF1, ACTN1, ITGA3, ITGA4, CACNG2, CACNG1, CTNNA3, JUP, ATP2A2, SGCG, SGCD, CACNA1D, SGCB	1244	75	5738	1.84502	0.103714	0.00838736	0.710584
KEGG_PATHWAY	mmu04722:Neurotrophin signaling pathway	47	1.09049	0.000198254	GRB2, MAGED1, IRAK3, CDC42, MAP3K3, SOS1, MAP3K1, BCL2, GAB1, SOS2, RHOA, SH2B3, SHC1, SH2B1, TRAF6, SHC3, FRS2, MAP2K7, CAMK2A, ARHGDIA, PDK1, IRAK1, IRS2, NTF3, MAP2K1, RELA, PIK3CD, RAF1, MAPK10, RPS6KA5, NRAS, MAPK1, RPS6KA6, RPS6KA3, YWHAH, CRKL, MAP	1244	130	5738	1.66761	0.0371622	0.00419897	0.246337
KEGG_PATHWAY	mmu04530:Tight junction	48	1.11369	0.000262223	CLDN16, PARD3, CLDN18, RAB3B, OCLN, GNAI3, CLDN6, CASK, CLDN11, PTEN, TJAP1, CTNNB1, ACTG1, CDC42, CTTN, CSNK2A1, PPP2CA, PPP2CB, RHOA, RRAS, YES1, PPP2R2C, PPP2R2D, MLLT4, ACTB, PPP2R1B, F11R, INADL, MAGI2, MAGI1, ACTN4, ACTN1, CRB3, CLDN22, MYL12B, PRKC	1244	135	5738	1.64001	0.0488573	0.00499659	0.325702
KEGG_PATHWAY	mmu04510:Focal adhesion	69	1.60093	1.98886e-05	TLN2, PIP5K1C, PTEN, CTNNB1, CHAD, VCL, PAK6, ACTG1, PAK7, CDC42, PAK2, RHOA, PDGFC, SHC1, PDGFD, SHC3, ACTN4, ROCK1, ROCK2, PIK3CD, ACTN1, FLNB, PPP1CB, PRKCB, MAPK1, PPP1CA, CRKL, LAMC3, JUN, VEGFA, PDGFRA, MAPK9, PDGFRB, RELN, LAMC2, COL1A1, CAV3, CAV2	1244	198	5738	1.6074	0.00379155	0.000949239	0.0247374
KEGG_PATHWAY	mmu04010:MAPK signaling pathway	89	2.06497	5.75631e-06	MEF2C, FGF18, FGF14, FGF13, FGF12, ACVR1C, MAP3K6, CDC42, PAK2, MAPT, MAP3K8, RRAS, FGF1, RAPGEF2, MAP2K7, IL1A, CACNG7, RELA, RELB, CACNG4, CACNG2, MECOM, CACNG1, FLNB, STK4, PRKCB, MAPK1, CRKL, ARRB1, RRAS2, JUN, PDGFRA, PDGFRB, MAPK9, MAP3K14, MAP3K12,	1244	265	5738	1.54912	0.00109885	0.000549578	0.00716028
KEGG_PATHWAY	mmu04144:Endocytosis	66	1.53132	0.000271203	CHMP4C, CHMP6, VPS37A, PIP5K1C, CXCR2, VPS37D, ACVR1C, CDC42, DAB2, AP2B1, SMAP2, SMAP1, CXCR4, STAM, EPN3, PLD1, RAB4A, PSD3, RAB11FIP4, RAB11FIP2, CHMP1A, CHMP1B, RAB11FIP3, ADRB1, CCR5, ARRB1, ACAP2, PDGFRA, RAB5A, EPN2, ARFGAP1, ARFGAP2, PARD3, USP8,	1244	202	5738	1.50707	0.0504876	0.00469863	0.336837
KEGG_PATHWAY	mmu04062:Chemokine signaling pathway	59	1.36891	0.000749239	ADCY1, ADCY7, STAT5B, CXCR2, CXCL11, CXCL12, CXCL10, CDC42, CXCR4, TIAM1, RHOA, GNG2, SHC1, GNG4, PLCB1, SHC3, PLCB2, GNG5, ROCK1, ROCK2, RELA, PIK3CD, ELMO1, PRKCB, MAPK1, CCR7, CRKL, CCR5, ARRB1, CCR2, CCL1, CCL3, PARD3, GNAI3, FGR, CXCL5, GRB2, CCR1, C	1244	182	5738	1.49527	0.133383	0.0101735	0.928026
KEGG_PATHWAY	mmu04810:Regulation of actin cytoskeleton	69	1.60093	0.000462544	GNA13, FGF18, ENAH, FGF14, PIP5K1C, FGF13, FGF12, VCL, PAK6, ACTG1, CDC42, PAK7, PAK2, TIAM1, RHOA, RRAS, PDGFC, PDGFD, FGF1, ARHGEF4, ACTN4, ROCK1, ROCK2, ARHGEF7, BAIAP2, PIK3CD, ACTN1, PPP1CB, MAPK1, PPP1CA, CRKL, RRAS2, CFL2, SCIN, PDGFRA, PDGFRB, APC	1244	217	5738	1.46666	0.0845745	0.00733681	0.573858
KEGG_PATHWAY	mmu05200:Pathways in cancer	98	2.27378	0.000181543	FGF18, FGF14, STAT5B, FGF13, FGF12, CTNNB1, CUL2, RALA, WNT10B, RXRA, RELA, PIK3CD, MECOM, STK4, CTNNA3, JUP, MAPK1, HIF1A, EP300, LAMC3, JUN, VEGFA, PDGFRA, PDGFRB, MAPK9, LAMC2, WNT5A, GRB2, PTK2, ITGAV, NKX3-1, RUNX1, TRAF6, TRAF3, CSF1R, DVL3, TCF7, M	1244	323	5738	1.39947	0.0340835	0.00432536	0.225595

## Sheet: BJ501 ALL MF
GO (molecular function enrichment) analysis of predicted targets of all the miRNAs up-regulated and down-regulated more than two fold of influenza virus BJ501 relative to mock-infected control
Category	Term	Count	%	PValue	Genes	List Total	Pop Hits	Pop Total	Fold Enrichment	Bonferroni	Benjamini	FDR
GOTERM_MF_FAT	GO:0004722~protein serine/threonine phosphatase activity	19	0.440835	8.84579e-05	PDP1, PPP6C, PDP2, PPM1A, TIMM50, PPP1R3A, PTEN, PPP1CB, PPM1F, PPP1CA, PPM1D, PPM1E, PPEF2, PPM1J, PPM1K, PPP2CA, LCK, PPP3CB, PPP1R15B	2955	34	13288	2.51291	0.129364	0.00476554	0.147639
GOTERM_MF_FAT	GO:0005275~amine transmembrane transporter activity	27	0.62645	0.000532696	SLC38A3, SLC44A1, SLC38A2, SLC6A1, SLC7A6, SLC1A2, SLC1A3, SERINC1, SLC25A22, SLC22A4, SLC22A3, SLC22A5, SLC1A1, SLC43A1, SLC6A12, SLC6A14, SLC3A2, SLC6A19, SLC17A8, SLC6A9, SLC7A3, SLC7A2, SLC7A1, SLC18A3, SLC5A7, SLC38A1, CTNS	2955	63	13288	1.92719	0.565876	0.0229119	0.885992
GOTERM_MF_FAT	GO:0003682~chromatin binding	66	1.53132	2.74142e-08	HMGN3, ARID4A, PPARG, MITF, HOXD13, REST, CBX1, ZEB1, MLH3, HMGN5, CBX7, GLI3, HOXD10, CTNNB1, CBX5, MEN1, SIN3A, POU4F2, H2AFY, PATZ1, PITX2, SATB2, ADNP, LEF1, TLE4, VAX2, VAX1, MBD2, NCOA1, SMARCA5, TGIF1, AKAP8, CUX1, SMARCA4, C7, PPP2R3A, POU1F1, CAL	2955	155	13288	1.91476	4.29297e-05	4.77006e-06	4.57869e-05
GOTERM_MF_FAT	GO:0015293~symporter activity	53	1.2297	6.06384e-06	SLC16A13, SLC5A3, SLC16A14, SLC6A1, SLC15A2, SLC20A2, SLC16A12, SLC35A1, SLC35A2, SLC35A3, SLC1A2, SLC1A3, SLC24A4, SLC2A3, SLC25A22, SLC22A4, SLC22A5, SLC4A4, SLC1A1, SLC34A1, SLC34A2, SLC38A1, SLC2A13, SLC38A4, SLC38A3, SLC38A2, SLC35A5, SLC4A7, SLC28A3	2955	132	13288	1.80553	0.00945105	0.000499664	0.0101273
GOTERM_MF_FAT	GO:0005516~calmodulin binding	44	1.02088	0.000122993	KCNH1, MYO5A, SYT1, ADCY1, CNN3, PHKA1, STRN, CASK, RRAD, MYO9B, CAMKK1, ATP2B2, ENKUR, PDE1C, PDE1A, PPP3CB, SNTB1, EEF2K, SNTB2, NOS3, CNN2, CAMK2A, MYO5B, SLC8A1, MYO1C, MYO1B, PHKG2, STRN3, MYO1D, ESRRG, DAPK1, INVS, KCNN3, KCNN2, REM1, CAMK1, MARCKS,	2955	114	13288	1.7356	0.175204	0.00600127	0.205224
GOTERM_MF_FAT	GO:0004721~phosphoprotein phosphatase activity	58	1.34571	1.29821e-05	PDP1, PDP2, CTDSPL, STYX, PTPN23, PTPN22, TIMM50, PTEN, PTPRG, PTPRT, PTPRU, PPP1R3A, PTPDC1, PPP1CB, CTDSPL2, PPM1F, MTMR12, EYA4, PPP1CA, PPM1D, PPM1E, PPM1J, PPEF2, PPM1K, LCK, PPP1R15B, SSU72, PPP6C, PHLPP2, SSH2, PPM1A, MTMR2, DUSP19, DUSP14, PPP2CA,	2955	152	13288	1.71588	0.0201249	0.000812875	0.0216804
GOTERM_MF_FAT	GO:0016564~transcription repressor activity	75	1.74014	1.21492e-05	ELF1, HMX1, FOXK1, PPARG, HR, PRRX1, REST, CBX1, MXI1, CBFA2T2, NR2E1, CBX5, HOXC8, SIN3A, PATZ1, BHLHE41, SATB1, MTA2, SIX3, MLXIPL, RUNX1T1, TLE4, IRF2BP2, RB1, SPEN, PURB, NRIP1, HHEX, RFC1, HIPK3, NAB1, ZGLP1, TGIF1, ST18, CUX1, EID1, C7, BCLAF1, TRIB	2955	211	13288	1.59838	0.0188459	0.000792425	0.0202895
GOTERM_MF_FAT	GO:0030145~manganese ion binding	52	1.2065	0.000418839	CDIPT, DICER1, ACVR1C, POMGNT1, CLP1, NUDT12, WBSCR17, GALNTL2, NUDT10, PPP1CB, NEK11, PPM1F, ACVR2A, PPP1CA, ACVR2B, PPM1D, PPM1E, PPEF2, ATP2C1, PPM1K, LRRK1, PPP6C, GALNT1, EXTL3, PHLPP2, GALNT6, BMPR2, PPM1A, AGMAT, SLC11A2, CEPT1, PPP2CA, NUDT7, PPP2	2955	148	13288	1.57995	0.481097	0.0185694	0.697245
GOTERM_MF_FAT	GO:0016791~phosphatase activity	83	1.92575	9.10488e-06	PDP1, IMPAD1, PDP2, CTDSPL, STYX, SYNJ1, PTPN23, PTPN22, TIMM50, PSPH, PTEN, PGP, NT5M, NT5C3, NT5C2, ENOPH1, BPNT1, PTPRG, PTPRT, PTPRU, PPP1R3A, PPP1CB, PTPDC1, SACM1L, CTDSPL2, LPIN3, MTMR12, PPM1F, MTMR11, EYA4, PPP1CA, PPM1D, G6PC, PPM1E, PPEF2, PPM1	2955	238	13288	1.56821	0.0141571	0.000647895	0.0152058
GOTERM_MF_FAT	GO:0016563~transcription activator activity	90	2.08817	4.34315e-06	MEF2C, PPARA, E2F3, ELF2, FOXK1, MITF, PPARG, PDX1, SOHLH1, CBFB, CTNNB1, CITED2, MAGED1, FUBP3, FLI1, GATA3, WDR77, PATZ1, MKL1, BRF1, SOX11, MTA2, RELA, PTF1A, MLXIPL, LEF1, SPEN, HNF4G, HLTF, PPARGC1A, PPARGC1B, JMY, NCOA1, EP300, HNF4A, ZMIZ2, MED17,	2955	259	13288	1.56259	0.00677831	0.000377783	0.00725363
GOTERM_MF_FAT	GO:0031420~alkali metal ion binding	70	1.62413	0.000121847	KCNH1, SLC9A9, SLC5A3, KCNJ16, KCNAB2, SCN3A, ATP1B3, SCN3B, SLC20A2, KCNJ10, KCNIP2, KCNJ14, TTL, KCNIP4, KCNQ3, SLC24A4, SLC22A4, SLC22A5, KCNG3, SLC4A4, BPNT1, IMPDH1, KCNG4, KCNMA1, KCND1, SLC34A1, SLC34A2, TMEM38B, KCNT1, SLC38A1, KCNH3, SLC38A4, SCN	2955	206	13288	1.52803	0.173722	0.00613671	0.203313
GOTERM_MF_FAT	GO:0008092~cytoskeletal protein binding	135	3.13225	8.87749e-07	ENAH, VAPB, UTRN, PDLIM3, KLHL1, HOOK3, VCL, HOOK1, HOOK2, PACSIN1, MED28, PLS1, PLS3, RAB27A, TWF1, ACTN4, BAIAP2, MYO3B, ACTN1, PTPRT, VPS41, FARP1, TRIM32, CLIP1, DST, ADD3, ADD2, MYH7B, MAP6D1, SNTG2, ACTR3B, SSH2, MYO9B, DAAM1, ARFGEF2, CORO2B, PFN2,	2955	414	13288	1.46634	0.00138925	8.68847e-05	0.0014827
GOTERM_MF_FAT	GO:0046873~metal ion transmembrane transporter activity	94	2.18097	5.972e-05	KCNH1, KCNJ16, KCNK16, KCNK15, SCN3A, KCNAB2, SCN3B, TRPV3, KCNJ10, KCNIP2, KCNJ14, KCNIP4, SHKBP1, ATP2B2, ATP2B4, KCNQ3, GRIN2B, SLC24A2, KCNK6, CHRNA5, CHRNA4, MCOLN1, CHRNA7, SCN7A, KCNG3, KCNG4, KCNMA1, TRPM6, KCND1, TRPM7, CACNG7, GRIN2A, CACNG4, CA	2955	290	13288	1.45758	0.0892841	0.00333458	0.099697
GOTERM_MF_FAT	GO:0015267~channel activity	118	2.73782	7.2439e-06	GABRB3, AQP9, SCN3A, SCN3B, GRIK2, GRIK3, AQP5, AQP4, AQP6, AQP1, SHKBP1, GRIN2B, KCNK6, CHRNA5, CHRNA4, MCOLN1, CHRNA7, KCND1, GRIN2A, CNGA3, CNGA2, PKD2L2, GABRR1, KCNT1, KCNT2, TNFAIP1, SCN1A, CLCN2, KCNA4, KCNJ2, KCNJ3, KCNJ1, TTYH1, HCN3, HCN1, GABRE	2955	365	13288	1.45376	0.0112799	0.000567038	0.012098
GOTERM_MF_FAT	GO:0022803~passive transmembrane transporter activity	118	2.73782	7.2439e-06	GABRB3, AQP9, SCN3A, SCN3B, GRIK2, GRIK3, AQP5, AQP4, AQP6, AQP1, SHKBP1, GRIN2B, KCNK6, CHRNA5, CHRNA4, MCOLN1, CHRNA7, KCND1, GRIN2A, CNGA3, CNGA2, PKD2L2, GABRR1, KCNT1, KCNT2, TNFAIP1, SCN1A, CLCN2, KCNA4, KCNJ2, KCNJ3, KCNJ1, TTYH1, HCN3, HCN1, GABRE	2955	365	13288	1.45376	0.0112799	0.000567038	0.012098
GOTERM_MF_FAT	GO:0000287~magnesium ion binding	132	3.06265	2.18707e-06	PDP1, ADCY1, IMPAD1, PDP2, ADCY7, NT5DC3, CNOT6, CLYBL, TTL, NT5DC1, ATP2B2, MAP3K6, GRIN2B, NT5C3, CLP1, B3GALNT1, MAP3K8, NT5C2, ENOPH1, BPNT1, MAP2K7, POLI, NUDT12, LIG3, GRIN2A, NUDT10, STK4, NME7, WEE1, WEE2, PGM2, PGM5, ATP2C1, PGM1, PDE5A, LRRK1, S	2955	409	13288	1.45129	0.0034191	0.000201448	0.00365276
GOTERM_MF_FAT	GO:0022838~substrate specific channel activity	116	2.69142	1.03248e-05	GABRB3, AQP9, SCN3A, SCN3B, GRIK2, GRIK3, AQP5, AQP4, AQP6, AQP1, SHKBP1, GRIN2B, KCNK6, CHRNA5, CHRNA4, MCOLN1, CHRNA7, KCND1, GRIN2A, CNGA3, CNGA2, PKD2L2, GABRR1, KCNT1, KCNT2, TNFAIP1, SCN1A, CLCN2, KCNA4, KCNJ2, KCNJ3, KCNJ1, TTYH1, HCN3, HCN1, GABRE	2955	360	13288	1.44896	0.0160387	0.00070274	0.017243
GOTERM_MF_FAT	GO:0005216~ion channel activity	111	2.57541	3.04655e-05	SCN3A, GABRB3, SCN3B, GRIK2, GRIK3, SHKBP1, GRIN2B, KCNK6, CHRNA5, CHRNA4, MCOLN1, CHRNA7, KCND1, GRIN2A, CNGA3, CNGA2, PKD2L2, GABRR1, KCNT1, KCNT2, TNFAIP1, SCN1A, CLCN2, KCNA4, KCNJ2, KCNJ3, KCNJ1, TTYH1, HCN3, HCN1, GABRE, TRPC4, MLC1, GABRA1, TRPC3,	2955	349	13288	1.43021	0.0465895	0.00176547	0.050871
GOTERM_MF_FAT	GO:0003779~actin binding	89	2.06497	0.000569909	ENAH, WASF3, TLN2, UTRN, MTSS1L, WHAMM, KLHL1, VCL, HOOK1, ACTR2, MED28, SNTB1, PLS1, SNTB2, CAP1, LMOD2, MKL1, KLHL20, PLS3, FMNL2, TWF1, CCDC88A, ACTN4, CLMN, TRPM7, MYO3B, ACTN1, NEXN, FLNB, JMY, FMN1, MYRIP, KLHL17, CFL2, SCIN, ADD3, DST, LCP1, MYH7B,	2955	288	13288	1.38963	0.590464	0.0238391	0.947608
GOTERM_MF_FAT	GO:0008289~lipid binding	106	2.4594	0.000209077	SYT1, PLEKHM3, CRABP1, STAR, SYT2, PITPNA, PITPNB, SYT3, SNCA, NR2E3, NR2E1, ACBD5, BPIL1, ACBD3, S1PR1, STAC, TIAM1, PGRMC1, VNN1, PLD1, PLUNC, ROCK1, ROCK2, RXRA, HNF4G, PCLO, CD36, HNF4A, FNBP1L, VAMP2, UNC13C, UNC13A, SNAP91, SNX2, PAQR7, SNX1, MYO9B,	2955	345	13288	1.38162	0.27924	0.00987363	0.348626
GOTERM_MF_FAT	GO:0004674~protein serine/threonine kinase activity	127	2.94664	0.000115411	STK33, PRPF4B, PKMYT1, CASK, RPS6KB1, PRKG2, MAP3K6, CSNK2A1, CLK2, MAP3K8, STK39, MAP2K7, SCAMP3, ROCK1, CSNK1G2, ROCK2, MYLK4, MYO3B, PRKAB1, WNK1, PIM3, WNK2, STK4, WEE1, WEE2, MAPK1, MAPK6, MAPK4, BMP2K, CAMK1, MAPK9, RIPK4, LRRK2, EIF2AK3, LRRK1, NEK	2955	421	13288	1.35651	0.165351	0.00600667	0.192583
GOTERM_MF_FAT	GO:0004672~protein kinase activity	175	4.06032	7.27062e-06	STK33, FASTKD1, PRPF4B, PKMYT1, CASK, RPS6KB1, PRKG2, MAP3K6, CSNK2A1, CLK2, MAP3K8, MLKL, STK39, MAP2K7, SCAMP3, TWF1, PAN3, ROCK1, CSNK1G2, ROCK2, MYLK4, MYO3B, PRKAB1, WNK1, PIM3, WNK2, STK4, WEE1, WEE2, MAPK1, MAPK6, SCYL2, MAPK4, BMP2K, PDGFRA, ROR1,	2955	583	13288	1.34981	0.0113213	0.000542036	0.0121426
GOTERM_MF_FAT	GO:0043565~sequence-specific DNA binding	166	3.85151	1.77729e-05	MEF2C, HMX1, HOXD13, PDX1, NR2E3, NR2E1, HOXD10, HOXD11, HOXC6, HOXC8, FLI1, GATA3, ATF6B, PITX1, PITX2, PHOX2A, PHOX2B, SATB1, SATB2, RELA, MTA2, RXRA, EMX2, HNRNPA2B1, SIX3, ZHX3, SIX5, VAX2, VAX1, HNF4G, SIX4, FOXN3, HHEX, HNF4A, HOXD3, JUN, ZGLP1, SIX	2955	556	13288	1.34257	0.0274489	0.00106991	0.02968
GOTERM_MF_FAT	GO:0003700~transcription factor activity	231	5.35963	4.38107e-07	MEF2C, STAT5B, HOXD13, SOHLH1, HOXD10, HOXD11, CITED2, CTNNB1, FLI1, SIN3A, PITX1, TWIST1, PITX2, PHOX2A, PHOX2B, RXRA, EMX2, ZHX3, HNF4G, TBR1, HNF4A, JUN, ZGLP1, MNT, TGIF1, TGIF2, ST18, HOXA13, AHCTF1, MYT1, NR1H2, ARX, HESX1, TCF21, LHX6, NKX2-5, NKX2	2955	776	13288	1.3386	0.000685841	4.57374e-05	0.00073172
GOTERM_MF_FAT	GO:0030528~transcription regulator activity	350	8.12065	6.59864e-09	MEF2C, STAT5B, HOXD13, MED23, MED22, REST, MXI1, MED20, SOHLH1, HOXD10, HOXD11, CTNNB1, CITED2, TAF7L, MAGED1, TAF5L, FLI1, SIN3A, WDR77, PATZ1, PITX1, TWIST1, PITX2, PHOX2A, PHOX2B, RXRA, EMX2, ZHX3, HNF4G, TBR1, PPARGC1A, PPARGC1B, MED19, MAPK1, HNF4A,	2955	1206	13288	1.30504	1.03334e-05	1.47621e-06	1.1021e-05
GOTERM_MF_FAT	GO:0032559~adenyl ribonucleotide binding	409	9.48956	3.20318e-08	XRCC2, ACTG1, MAP3K6, CLK2, MAP3K8, DHX33, DHX35, MAP2K7, MAGI1, ROCK1, KIF5A, ROCK2, MYLK4, KIF5C, PIK3CD, MTPAP, LIG3, UBE2J1, NME7, MAPK1, MAPK6, SCYL2, MAPK4, ROR1, MAPK9, MYO18A, EIF2AK3, UBA6, WARS2, KCNJ1, KIF3A, SPHK2, MAP2K1, TGFBR1, MAP2K4, TAOK	2955	1460	13288	1.25972	5.01605e-05	5.01616e-06	5.34991e-05
GOTERM_MF_FAT	GO:0003677~DNA binding	497	11.5313	1.20719e-09	MEF2C, XRCC4, XRCC2, HOXD13, REST, MXI1, HOXD10, HOXD11, CTNNB1, CITED2, APP, FLI1, PHTF1, PATZ1, LUC7L3, PHOX2A, H1F0, PHOX2B, RCOR3, RREB1, RXRA, LIG3, ZHX3, HNF4G, MECOM, TOX4, TOX3, TOX2, RAD1, HNF4A, JUN, ZGLP1, TGIF1, TGIF2, ST18, TNRC18, AHCTF1, MY	2955	1781	13288	1.25486	1.89045e-06	3.78091e-07	2.01623e-06
GOTERM_MF_FAT	GO:0032553~ribonucleotide binding	498	11.5545	3.18192e-09	XRCC2, ACTG1, MAP3K6, CLK2, MAP3K8, DHX33, DHX35, MAP2K7, RAB27A, OPA1, MAGI1, ROCK1, KIF5A, ROCK2, MYLK4, KIF5C, PIK3CD, MTPAP, UBE2J1, LIG3, NME7, MAPK1, MAPK6, SCYL2, MAPK4, ROR1, MAPK9, ARL8B, MYO18A, EIF2AK3, GNAI3, UBA6, ARF6, WARS2, KCNJ1, KIF3A, S	2955	1796	13288	1.24688	4.98287e-06	8.3048e-07	5.3144e-06
GOTERM_MF_FAT	GO:0032555~purine ribonucleotide binding	498	11.5545	3.18192e-09	XRCC2, ACTG1, MAP3K6, CLK2, MAP3K8, DHX33, DHX35, MAP2K7, RAB27A, OPA1, MAGI1, ROCK1, KIF5A, ROCK2, MYLK4, KIF5C, PIK3CD, MTPAP, UBE2J1, LIG3, NME7, MAPK1, MAPK6, SCYL2, MAPK4, ROR1, MAPK9, ARL8B, MYO18A, EIF2AK3, GNAI3, UBA6, ARF6, WARS2, KCNJ1, KIF3A, S	2955	1796	13288	1.24688	4.98287e-06	8.3048e-07	5.3144e-06
GOTERM_MF_FAT	GO:0005524~ATP binding	400	9.28074	1.66592e-07	XRCC2, ACTG1, MAP3K6, CLK2, MAP3K8, DHX33, DHX35, MAP2K7, MAGI1, ROCK1, KIF5A, ROCK2, KIF5C, PIK3CD, MYLK4, MTPAP, LIG3, UBE2J1, NME7, MAPK1, MAPK6, SCYL2, MAPK4, ROR1, MAPK9, MYO18A, EIF2AK3, UBA6, WARS2, KCNJ1, KIF3A, SPHK2, MAP2K1, TGFBR1, MAP2K4, TAOK	2955	1443	13288	1.24651	0.000260849	2.00677e-05	0.000278239
GOTERM_MF_FAT	GO:0001882~nucleoside binding	431	10	6.52175e-08	XRCC2, ACTG1, MAP3K6, CLK2, MAP3K8, DHX33, DHX35, MAP2K7, MAGI1, ROCK1, KIF5A, ROCK2, MYLK4, KIF5C, PIK3CD, MTPAP, LIG3, UBE2J1, NME7, MAPK1, MAPK6, SCYL2, MAPK4, ROR1, MAPK9, MYO18A, EIF2AK3, UBA6, WARS2, KCNJ1, SLC28A3, KIF3A, SPHK2, MAP2K1, TGFBR1, MAP	2955	1558	13288	1.24398	0.000102125	9.28456e-06	0.000108926
GOTERM_MF_FAT	GO:0001883~purine nucleoside binding	428	9.93039	8.01784e-08	XRCC2, ACTG1, MAP3K6, CLK2, MAP3K8, DHX33, DHX35, MAP2K7, MAGI1, ROCK1, KIF5A, ROCK2, MYLK4, KIF5C, PIK3CD, MTPAP, LIG3, UBE2J1, NME7, MAPK1, MAPK6, SCYL2, MAPK4, ROR1, MAPK9, MYO18A, EIF2AK3, UBA6, WARS2, KCNJ1, KIF3A, SPHK2, MAP2K1, TGFBR1, MAP2K4, TAOK	2955	1548	13288	1.2433	0.000125551	1.04632e-05	0.000133913
GOTERM_MF_FAT	GO:0030554~adenyl nucleotide binding	422	9.79118	2.05203e-07	XRCC2, ACTG1, MAP3K6, CLK2, MAP3K8, DHX33, DHX35, MAP2K7, MAGI1, ROCK1, KIF5A, ROCK2, MYLK4, KIF5C, PIK3CD, MTPAP, LIG3, UBE2J1, NME7, MAPK1, MAPK6, SCYL2, MAPK4, ROR1, MAPK9, MYO18A, EIF2AK3, UBA6, WARS2, KCNJ1, KIF3A, SPHK2, MAP2K1, TGFBR1, MAP2K4, TAOK	2955	1535	13288	1.23625	0.000321296	2.29531e-05	0.000342727
GOTERM_MF_FAT	GO:0005509~calcium ion binding	230	5.33643	0.000222519	PDP1, S100A3, SYT1, CADM3, LTBP1, SYT4, MASP1, SYT2, SYT3, S100A9, UTRN, STAT5B, SYT6, EDIL3, SYT7, ITSN1, TPD52, ATP2B2, GRIN2B, PLS1, PLS3, CAPNS1, F8, GRIN2A, CDHR3, COLEC12, LPCAT2, PCLO, LETM1, F5, ATP2C1, PPP2R3A, CRELD1, PCDH20, DAG1, CALR, CALU, L	2955	840	13288	1.23126	0.294257	0.0101978	0.371001
GOTERM_MF_FAT	GO:0017076~purine nucleotide binding	511	11.8561	1.84598e-08	XRCC2, ACTG1, MAP3K6, CLK2, MAP3K8, DHX33, DHX35, MAP2K7, RAB27A, OPA1, MAGI1, ROCK1, KIF5A, ROCK2, MYLK4, KIF5C, PIK3CD, MTPAP, UBE2J1, LIG3, NME7, MAPK1, MAPK6, SCYL2, MAPK4, ROR1, MAPK9, ARL8B, MYO18A, EIF2AK3, GNAI3, UBA6, ARF6, WARS2, KCNJ1, KIF3A, S	2955	1871	13288	1.22814	2.89076e-05	3.61349e-06	3.08313e-05
GOTERM_MF_FAT	GO:0000166~nucleotide binding	596	13.8283	7.81132e-10	RBPMS2, XRCC2, ACTG1, MAP3K6, CLK2, MAP3K8, DHX33, DHX35, PTBP2, MAP2K7, RAB27A, OPA1, ROCK1, MAGI1, KIF5A, ROCK2, MYLK4, KIF5C, PIK3CD, MTPAP, UBE2J1, LIG3, NME7, MAPK1, MAPK6, SCYL2, MAPK4, ROR1, MAPK9, ARL8B, MYO18A, EIF2AK3, GNAI3, PABPC5, PABPC4, UBA	2955	2183	13288	1.22771	1.22325e-06	3.05813e-07	1.30464e-06
GOTERM_MF_FAT	GO:0043167~ion binding	1031	23.9211	1.2022e-12	PDP1, CDIPT, PDP2, SCN3A, SCN3B, REST, ITSN1, MAP3K6, APP, GRIN2B, CYP7A1, MAP3K8, PATZ1, CYP1A1, RREB1, GRIN2A, LIG3, F8, VPS41, MECOM, LPCAT2, OGFOD2, PPP1CA, F5, SLC30A10, UNC13C, UNC13A, SCN1A, PPP2R3A, CYP1B1, ARIH1, LPCAT1, CASZ1, SGIP1, ZC3H13, ASX	2955	3934	13288	1.17849	1.88257e-09	1.88257e-09	2.00782e-09
GOTERM_MF_FAT	GO:0046872~metal ion binding	1003	23.2715	1.66668e-11	PDP1, CDIPT, PDP2, SCN3A, SCN3B, REST, ITSN1, MAP3K6, APP, GRIN2B, CYP7A1, MAP3K8, PATZ1, CYP1A1, RREB1, GRIN2A, LIG3, F8, VPS41, MECOM, LPCAT2, OGFOD2, PPP1CA, F5, SLC30A10, UNC13C, UNC13A, SCN1A, PPP2R3A, CYP1B1, ARIH1, LPCAT1, CASZ1, SGIP1, ZC3H13, ASX	2955	3850	13288	1.1715	2.61002e-08	1.30501e-08	2.78367e-08
GOTERM_MF_FAT	GO:0043169~cation binding	1010	23.4339	2.43387e-11	PDP1, CDIPT, PDP2, SCN3A, SCN3B, REST, ITSN1, MAP3K6, APP, GRIN2B, CYP7A1, MAP3K8, PATZ1, CYP1A1, RREB1, GRIN2A, LIG3, F8, VPS41, MECOM, LPCAT2, OGFOD2, PPP1CA, F5, SLC30A10, UNC13C, UNC13A, SCN1A, PPP2R3A, CYP1B1, ARIH1, LPCAT1, CASZ1, SGIP1, ZC3H13, ASX	2955	3885	13288	1.16905	3.81143e-08	1.27048e-08	4.06501e-08

## Sheet: BJ501 ALL CC
GO (cellular component enrichment) analysis of predicted targets of all the miRNAs up-regulated and down-regulated more than two fold of influenza virus BJ501 relative to mock-infected control
Category	Term	Count	%	PValue	Genes	List Total	Pop Hits	Pop Total	Fold Enrichment	Bonferroni	Benjamini	FDR
GOTERM_CC_FAT	GO:0016010~dystrophin-associated glycoprotein complex	10	0.232019	0.000163714	SGCZ, MAGEE1, PGM5, SGCG, DMD, UTRN, DAG1, SGCD, SGCB, DTNA	2814	12	12504	3.70291	0.0991874	0.00416961	0.243548
GOTERM_CC_FAT	GO:0033267~axon part	15	0.348028	0.000284785	KCNMA1, SCN1A, GABRB3, TH, ESR1, L1CAM, ADORA1, SLC1A2, NTRK2, SLC18A3, MAPK8IP3, CNTNAP1, ROBO2, MAP3K12, APC	2814	25	12504	2.6661	0.166164	0.00670773	0.423302
GOTERM_CC_FAT	GO:0042734~presynaptic membrane	16	0.37123	0.000332071	KCNMA1, SYT1, GRIK2, NRXN3, GRIN2A, L1CAM, NRXN1, ADORA1, RIMS1, SLC1A2, GRM2, GRIN2B, GRM7, NPTN, CHRNA7, CAMK2A	2814	28	12504	2.53914	0.190952	0.00753918	0.493426
GOTERM_CC_FAT	GO:0008287~protein serine/threonine phosphatase complex	18	0.417633	0.000395793	PDP1, PPP4R4, PDP2, PPP2R5A, PPM1A, SHOC2, ITPR1, PPM1F, PPM1D, PPM1E, PPM1J, PPM1K, PPP2CA, BCL2, PPP2CB, PPP1R15B, PPP2R2C, PPP2R2D	2814	34	12504	2.35244	0.223195	0.00838353	0.58785
GOTERM_CC_FAT	GO:0045121~membrane raft	35	0.812065	0.000210723	CAV3, CAV2, IER3, CAV1, TNF, GRIP1, ITLN1, PRND, DAG1, RHOQ, STOML3, PPT1, SLC2A3, MDC1, DMD, SDPR, MS4A2, CD4, CHRNA7, NOS3, PAG1, FCER1A, TRPC4, MDGA1, FLOT2, TGFBR2, KIF18A, CD36, NRM, LCK, PI4K2A, RAB5A, SMURF2, GHSR, LRRK2	2814	85	12504	1.82968	0.125808	0.005158	0.313377
GOTERM_CC_FAT	GO:0044456~synapse part	79	1.83295	1.41063e-06	ALS2, SYT1, GABRB3, SYT4, GRIP1, GRIK2, SYT2, GLRA3, GRIK3, GLRA2, SYT3, GABBR1, SYT6, L1CAM, NBEA, CPEB1, SYT7, GABBR2, ADORA1, SYNGR2, SLC1A2, GRIN2B, GOPC, CHRNA5, CHRNA4, CHRNA7, SV2B, SCAMP5, KCNMA1, GABRG1, GABRG2, ANKS1B, GABRG3, NRXN3, GRIN2A, TAN	2814	212	12504	1.65583	0.000899575	0.000112491	0.00210087
GOTERM_CC_FAT	GO:0000139~Golgi membrane	51	1.18329	0.000131397	SEC24A, AP4E1, SGMS2, SGMS1, SLC35A1, CBFA2T3, SLC35A2, SLC35A3, ST3GAL1, ST6GALNAC5, AP1S1, ST3GAL3, POMGNT1, PLEKHB1, ST3GAL2, AP1S2, ST3GAL4, COPB1, GOLGA5, GOLGA3, SCAMP5, SEC23A, SCAMP3, MAN1A2, CORO7, CHST1, PLCE1, CHSY3, CHST7, ATP2C1, CHSY1, CUX1,	2814	137	12504	1.65415	0.0804184	0.00348709	0.195515
GOTERM_CC_FAT	GO:0000228~nuclear chromosome	45	1.04408	0.000354688	C7, E2F6, TIPIN, NUFIP1, MLH3, CALCOCO1, CITED2, CBX5, RPA2, RAD21, SYN1, INCENP, ATF6B, PRIM2, STAG3, H2AFY, H2AFX, NOL6, DNMT3A, SATB1, UBE2A, SATB2, SGOL2, SUV39H1, WAPAL, TOPBP1, HMGA2, NCAPD3, PURB, PURA, RAD51, TEX12, CHMP1A, BAZ1A, SYCP3, ZMIZ2, SM	2814	121	12504	1.65254	0.202546	0.00777415	0.526949
GOTERM_CC_FAT	GO:0045202~synapse	118	2.73782	4.35885e-09	ALS2, SYT1, ENAH, GABRB3, SYT4, GRIK2, SYT2, GRIK3, UTRN, SYT3, CASK, L1CAM, RPS6KB1, SYT6, SYT7, ZNRF1, ITSN1, ADORA1, APP, GRIN2B, ANK3, CHRNA5, CHRNA4, CHRNA7, SCAMP5, MAGI2, PSD3, GRIN2A, TANC1, PCLO, EGFLAM, MAGEE1, GABRR1, NPTN, VAMP2, UNC13C, LRRK2	2814	319	12504	1.64368	2.78094e-06	6.95237e-07	6.49179e-06
GOTERM_CC_FAT	GO:0045211~postsynaptic membrane	46	1.06729	0.000482721	GABRB3, GRIK2, GRIP1, GLRA3, GRIK3, GLRA2, GABBR1, NBEA, CPEB1, GABBR2, ADORA1, GRIN2B, GOPC, CHRNA5, CHRNA4, CHRNA7, GPR156, KCNMA1, GABRG1, ANKS1B, GABRG2, GABRE, DLGAP1, GLRB, GABRG3, GABRA1, GABRA3, DLGAP2, GABRA5, TANC1, GRIN2A, PSD3, HOMER1, GRM1, L	2814	126	12504	1.62223	0.265122	0.00988791	0.716527
GOTERM_CC_FAT	GO:0043005~neuron projection	88	2.04176	1.99562e-06	NRP2, ALS2, SYT1, SLC6A1, GABRB3, SYT4, GRIK3, UTRN, BNIP3, CASK, L1CAM, GABBR2, ADORA1, KLHL1, APP, SLC1A2, GRIN2B, CXCR4, ANK3, MAPT, GOPC, CHRNA7, KLHL24, CYGB, CNTNAP1, ROBO2, BOC, KCNMA1, ANKS1B, ARHGEF2, OPA1, STMN2, KIF5A, KIF5C, GRIN2A, ESR1, BASP	2814	245	12504	1.59603	0.0012724	0.000141458	0.00297211
GOTERM_CC_FAT	GO:0044431~Golgi apparatus part	80	1.85615	1.35632e-05	TGOLN2, SEC24A, SGMS2, AP4E1, NBEA, SGMS1, CBFA2T3, SLC35A1, SLC35A2, SLC35A3, ST3GAL1, ST6GALNAC5, PACSIN1, AP1S1, ST3GAL3, POMGNT1, PLEKHB1, ST3GAL2, AP1S2, ST3GAL4, COPB1, GOPC, VMA21, SEC24C, GOLGA5, SEC24D, ZFYVE1, GOLGA3, SCAMP5, STX6, SEC23A, SCAMP	2814	227	12504	1.56599	0.00861604	0.000480628	0.0201982
GOTERM_CC_FAT	GO:0009898~internal side of plasma membrane	97	2.25058	1.13064e-05	SEC31A, VCL, ACBD3, SPRED2, RRAS, RALA, GNG2, STAM, RAB26, GNG4, GNG5, PLD1, STMN2, SOCS7, NUPL1, JUP, FNBP1L, RAB17, RAB15, RAB13, RAB10, ADD3, AKAP2, ADD2, SNTG2, ARFGAP2, SNAP91, STAM2, PHKA1, SNX1, RAB40C, RAB40B, PDE6A, PDE6C, PTK2, STX12, DMD, NUP54	2814	287	12504	1.50181	0.00718758	0.000424236	0.0168377
GOTERM_CC_FAT	GO:0012505~endomembrane system	180	4.17633	1.93764e-09	SYT1, XPO1, TUSC3, SGMS2, AP4E1, VAPB, CHMP6, ATP1B4, LEMD3, SGMS1, ANKLE2, SLC35A1, ITSN1, ADORA1, SLC35A2, SLC35A3, ST3GAL1, APP, ST3GAL3, DAB2, ST3GAL2, ST3GAL4, ATF6B, RPN1, VMA21, ELOVL6, PARD3B, RPN2, DNAJC3, SCAMP5, SCAMP3, TOR1AIP1, ACTN1, CORO7,	2814	535	12504	1.49501	1.23621e-06	6.18107e-07	2.88579e-06
GOTERM_CC_FAT	GO:0030054~cell junction	155	3.59629	1.22375e-07	SYT1, CADM3, ENAH, OCLN, GABRB3, SYT4, GRIK2, SYT2, GRIK3, UTRN, SYT3, RPS6KB1, SYT6, SYT7, ZNRF1, ITSN1, PNN, VCL, CTNNB1, HMCN1, GRIN2B, STARD8, CHRNA5, CHRNA4, CHRNA7, PARD3B, SCAMP5, F11R, INADL, MAGI2, MAGI1, TANC1, PSD3, GRIN2A, ACTN1, PTPRU, PCLO,	2814	470	12504	1.46541	7.8072e-05	1.30124e-05	0.000182256
GOTERM_CC_FAT	GO:0005794~Golgi apparatus	222	5.15081	6.05741e-10	TGOLN2, CDIPT, SGMS2, VAPB, PITPNB, SGMS1, SLC35A1, UXS1, SLC35A2, SLC35A3, HS2ST1, HOOK3, ACBD3, APP, COL4A3BP, VMA21, PSENEN, RAB27A, PLD1, ROCK1, GPER, LPCAT2, MGAT3, CD36, ATP2C1, SCYL2, RAB12, PDE4DIP, RAB13, RAB10, HS3ST3B1, GRB14, TRAPPC2, TPST2, M	2814	682	12504	1.44642	3.86463e-07	3.86463e-07	9.0215e-07
GOTERM_CC_FAT	GO:0019898~extrinsic to membrane	148	3.43387	6.08225e-06	GNA13, SEC31A, CHMP4C, PNKD, PKMYT1, CASK, STRN, ZNRF1, MAGED1, CYP7A1, TDGF1, DYNC2H1, RAPGEF4, GNG2, RAPGEF3, SPRED1, GNG4, RNF34, GNG5, INADL, MAGI2, MAGI1, ROCK1, CYP1A1, ROCK2, BAIAP2, STRN3, POR, FARP1, DCTN2, JUP, VEGFA, RAB13, RIPK4, UNC13C, ANKFY	2814	472	12504	1.3933	0.00387297	0.000323322	0.00905812
GOTERM_CC_FAT	GO:0042995~cell projection	180	4.17633	6.15613e-07	ALS2, SYT1, ENAH, LDHA, SLC6A1, GABRB3, SYT4, GRIK3, UTRN, DYNC2LI1, SLC9A2, AQP5, CSPG4, CASK, L1CAM, ITSN1, ADORA1, CD2AP, KLHL1, CTNNB1, ATP2B2, APP, GRIN2B, ANK3, SLC2A2, DYNC2H1, CHRNA7, CYGB, ROBO2, SPN, RAB27A, OPA1, ACTN4, KIF5A, STMN2, BAIAP2, KI	2814	575	12504	1.39101	0.000392684	5.61072e-05	0.000916849
GOTERM_CC_FAT	GO:0005624~membrane fraction	158	3.66589	6.16958e-06	ALS2, SCN3A, VAPB, GRIK2, SYT2, SNCA, CASK, L1CAM, RPS6KB1, ITSN1, CTNNB1, ATP2B2, APP, PGP, GRIN2B, ANK3, CYP7A1, PGRMC1, ELOVL2, LRRC59, CHRNA4, CHRNA7, STK39, RECK, MAGI2, CYP1A1, FA2H, LRP1B, HTR4, PSD3, GRIN2A, WNK1, CORO7, POR, SSTR2, PLCE1, VAMP2,	2814	510	12504	1.37661	0.00392847	0.000302739	0.00918817
GOTERM_CC_FAT	GO:0005626~insoluble fraction	162	3.7587	8.41733e-06	ALS2, SCN3A, VAPB, GRIK2, SYT2, SNCA, CASK, L1CAM, RPS6KB1, ITSN1, CTNNB1, ATP2B2, APP, PGP, GRIN2B, ANK3, CYP7A1, PGRMC1, ELOVL2, LRRC59, CHRNA4, CHRNA7, STK39, RECK, MAGI2, CYP1A1, FA2H, LRP1B, HTR4, PSD3, GRIN2A, WNK1, CORO7, POR, SSTR2, PLCE1, VAMP2,	2814	528	12504	1.36335	0.00535589	0.000357955	0.0125355
GOTERM_CC_FAT	GO:0005654~nucleoplasm	183	4.24594	2.8545e-06	NCBP2, XPO1, MED23, REST, NR2E3, MED22, HMGN5, WTAP, MED20, CBX5, CTNNB1, TAF7L, SMNDC1, PNN, SETX, NONO, TOP1, DPY30, INTS7, INTS6, RNF34, MLL3, LUC7L3, AKIRIN2, PITX2, IKBKAP, SATB2, RREB1, MTA2, RBL1, HNRNPA2B1, MLXIPL, ARNTL, HNF4G, ELL2, MED19, PPP1C	2814	599	12504	1.35753	0.00181951	0.000165547	0.00425121
GOTERM_CC_FAT	GO:0044451~nucleoplasm part	156	3.61949	2.16502e-05	XPO1, MED23, REST, MED22, NR2E3, MED20, CBX5, SMNDC1, TAF7L, PNN, CTNNB1, NONO, DPY30, INTS7, INTS6, MLL3, RNF34, LUC7L3, AKIRIN2, PITX2, IKBKAP, SATB2, RREB1, MTA2, RBL1, MLXIPL, ARNTL, HNF4G, ELL2, MED19, EP300, HIF1A, HNF4A, MED17, JUN, MED18, SIX1, MG	2814	513	12504	1.35124	0.013718	0.000690409	0.0322395
GOTERM_CC_FAT	GO:0000267~cell fraction	180	4.17633	7.50504e-06	ALS2, SCN3A, VAPB, GRIK2, SYT2, SNCA, CASK, L1CAM, RPS6KB1, ITSN1, CTNNB1, ATP2B2, APP, PGP, GRIN2B, ANK3, CYP7A1, PGRMC1, ELOVL2, LRRC59, CHRNA4, CHRNA7, STK39, RECK, MAGI2, CYP1A1, FA2H, LRP1B, HTR4, PSD3, GRIN2A, WNK1, CORO7, POR, SSTR2, PLCE1, CELF2,	2814	596	12504	1.342	0.00477679	0.000341958	0.0111769
GOTERM_CC_FAT	GO:0005783~endoplasmic reticulum	245	5.68445	2.2775e-06	CDIPT, SEC31A, VAPB, AQP5, SGMS1, TPD52, ADORA1, ATP2B2, CYP7A1, NT5C3, COL4A3BP, PLOD3, INSIG1, VMA21, PSENEN, SGPL1, PLD1, CYP1A1, GPER, UBE2J1, LPCAT2, LPCAT3, TXNDC5, AMFR, EIF2AK3, MYH7B, TRAPPC2, ERMP1, CYP1B1, CNIH, TMX3, HSD17B12, RIC3, CALR, CALU	2814	838	12504	1.29911	0.00145199	0.000145294	0.00339191
GOTERM_CC_FAT	GO:0031090~organelle membrane	234	5.42923	9.22766e-06	HCCS, SYT1, SGMS2, VAPB, CHMP6, CHMP7, LEMD3, SGMS1, SLC35A1, SLC35A2, SLC35A3, VMA21, ABCB10, CRLS1, OPA1, NAV3, LETM1, ATP2C1, SCYL2, ARL8B, AMFR, EIF2AK3, CNIH, LMNB2, RABEPK, SFXN1, ARFGEF2, PEX5L, ACAT1, SFXN5, SLC11A2, SERINC1, TMED10, SYS1, ST6GAL1	2814	809	12504	1.28526	0.00586998	0.000367887	0.0137422
GOTERM_CC_FAT	GO:0044459~plasma membrane part	459	10.6497	1.03614e-08	SGMS2, SCN3A, OSMR, L1CAM, ITSN1, CTNNB1, SHKBP1, ACBD3, HMCN1, GRIN2B, GNG2, GNG4, GNG5, MAGI2, MAGI1, GRIN2A, PTPRU, PCLO, CTNNA3, JUP, EGFLAM, MAGEE1, ROR1, TMPRSS11BNL, UNC13C, UNC13A, SCN1A, GNAI3, KCNJ3, ALCAM, PVRL2, SLC28A3, TGFBR1, PCDH10, TGFBR2	2814	1633	12504	1.24897	6.61055e-06	1.32211e-06	1.54316e-05
GOTERM_CC_FAT	GO:0031981~nuclear lumen	245	5.68445	0.000120977	PNMA2, MED23, REST, MED22, HMGN5, WTAP, MED20, TAF7L, CTNNB1, NONO, SIN3A, MAK16, INTS7, INTS6, RPP30, DHX33, LUC7L3, PITX2, OXR1, IKBKAP, KRR1, GTPBP4, RREB1, BYSL, HNF4G, MED19, PPP1CA, HNF4A, MED17, JUN, MED18, TADA3, LMNB2, AHCTF1, COIL, WDHD1, NKX2-5	2814	883	12504	1.23291	0.0742839	0.00335036	0.180023
GOTERM_CC_FAT	GO:0031974~membrane-enclosed lumen	323	7.4942	1.79815e-05	PDP1, PNMA2, STAR, MED23, MED22, REST, HMGN5, WTAP, MED20, CTNNB1, TAF7L, NONO, SIN3A, MAK16, INTS7, INTS6, RPP30, DHX33, LUC7L3, OXR1, PITX2, IKBKAP, KRR1, GTPBP4, OPA1, RREB1, BYSL, HNF4G, MED19, PPP1CA, HNF4A, TXNDC5, JUN, MED17, MED18, ABAT, MRPL43, M	2814	1174	12504	1.22253	0.0114067	0.000603623	0.0267771
GOTERM_CC_FAT	GO:0043233~organelle lumen	310	7.19258	5.39898e-05	PDP1, PNMA2, MED23, REST, MED22, HMGN5, WTAP, MED20, CTNNB1, TAF7L, NONO, SIN3A, MAK16, INTS7, INTS6, RPP30, DHX33, LUC7L3, OXR1, PITX2, IKBKAP, KRR1, GTPBP4, RREB1, BYSL, HNF4G, MED19, PPP1CA, HNF4A, TXNDC5, MED17, JUN, MED18, ABAT, MRPL43, MYH7B, ALDOA,	2814	1136	12504	1.21257	0.0338599	0.00163896	0.0803787
GOTERM_CC_FAT	GO:0070013~intracellular organelle lumen	309	7.16937	5.85084e-05	PDP1, PNMA2, MED23, REST, MED22, HMGN5, WTAP, MED20, CTNNB1, TAF7L, NONO, SIN3A, MAK16, INTS7, INTS6, RPP30, DHX33, LUC7L3, OXR1, PITX2, IKBKAP, KRR1, GTPBP4, RREB1, BYSL, HNF4G, MED19, PPP1CA, HNF4A, TXNDC5, MED17, JUN, MED18, ABAT, MRPL43, MYH7B, TADA3,	2814	1133	12504	1.21186	0.0366413	0.00169535	0.0871031
GOTERM_CC_FAT	GO:0005886~plasma membrane	772	17.9118	2.50849e-09	CDIPT, SCN3A, SGMS2, OSMR, SGMS1, ITSN1, SHKBP1, HMCN1, GRIN2B, VNN1, TMEFF1, GRIN2A, ERMAP, JUP, SSTR5, SSTR2, EGFLAM, ROR1, TMPRSS11BNL, UNC13C, SLC30A10, UNC13A, SCN1A, ARF6, ALCAM, EFR3A, LAPTM4A, NTF3, GAS1, VDAC1, LASP1, PKP4, ARF4, RGS7, SMURF2, TR	2814	2906	12504	1.18045	1.60042e-06	5.33473e-07	3.73598e-06

## Sheet: BJ501 ALL BP
GO (biological process enrichment) analysis of predicted targets of all the miRNAs up-regulated and down-regulated more than two fold of influenza virus BJ501 relative to mock-infected control
Category	Term	Count	%	PValue	Genes	List Total	Pop Hits	Pop Total	Fold Enrichment	Bonferroni	Benjamini	FDR
GOTERM_BP_FAT	GO:0019217~regulation of fatty acid metabolic process	13	0.301624	0.000158608	SREBF1, PPARA, CAV1, SNCA, MLXIPL, ADIPOQ, ANKRD26, HNF4A, MLYCD, INSIG1, ACSL4, GHSR, EIF2AK3	3045	19	13588	3.05322	0.501279	0.00707392	0.297257
GOTERM_BP_FAT	GO:0010565~regulation of cellular ketone metabolic process	15	0.348028	7.90714e-05	SREBF1, PPARA, CAV1, SNCA, MLXIPL, ADIPOQ, LEP, ANKRD26, GCK, HNF4A, MLYCD, INSIG1, ACSL4, GHSR, EIF2AK3	3045	23	13588	2.91026	0.293068	0.00422059	0.148297
GOTERM_BP_FAT	GO:0060021~palate development	20	0.464037	3.98938e-05	SGPL1, SATB2, TGFBR1, TGFBR2, TIPARP, PRRX1, LEF1, SMAD2, COL2A1, TBX1, GAS1, VAX1, MEN1, ACVR2B, CHD7, CSRNP1, INSIG1, PDGFRA, PYGO2, TGFBR3	3045	35	13588	2.54994	0.160524	0.00236177	0.0748465
GOTERM_BP_FAT	GO:0048489~synaptic vesicle transport	16	0.37123	0.000520665	RAB3A, SYT4, SYNJ1, SNCA, DENND1A, STXBP1, SNAPIN, PCLO, LIN7A, CTNNB1, ZDHHC15, PSEN1, TRIM9, SV2B, VAMP2, UNC13A	3045	29	13588	2.46201	0.898148	0.0171559	0.97268
GOTERM_BP_FAT	GO:0006029~proteoglycan metabolic process	18	0.417633	0.000237188	IMPAD1, FOXL1, HS3ST5, SPOCK3, SPOCK2, CYTL1, IGF1, COL2A1, DCN, MAN1C1, HS2ST1, BGN, EGFLAM, CSGALNACT2, CHST11, CHSY1, HS6ST1, B4GALT7	3045	33	13588	2.43403	0.646697	0.00949981	0.444219
GOTERM_BP_FAT	GO:0045786~negative regulation of cell cycle	23	0.533643	3.38965e-05	FOXK1, ESR1, DBC1, MOV10L1, GAS1, RB1, LATS1, ATM, ADCYAP1, CHMP1A, CDKN1A, MAD2L1BP, CDKN1B, HNF4A, BCL2, ATF6B, MYO16, RHOB, FOXC1, DCUN1D3, HPGD, RUNX3, APC	3045	43	13588	2.38686	0.138149	0.00206277	0.063598
GOTERM_BP_FAT	GO:0010810~regulation of cell-substrate adhesion	20	0.464037	0.00039977	SPOCK2, NPNT, HSD17B12, NID1, EDIL3, VIT, PTEN, RELL2, DDR1, SMOC2, EGFLAM, FBLN2, BCL2, SMOC1, TDGF1, EMID2, BCL6, COL1A1, RASA1, SPP1	3045	40	13588	2.2312	0.826875	0.013932	0.747631
GOTERM_BP_FAT	GO:0033673~negative regulation of kinase activity	24	0.556845	0.000266406	CAV3, PTPRC, CAV1, NF2, TRIB3, PKIB, RB1, LATS1, SH3BP5, IRAK3, DUSP19, SPRY1, CDKN1A, CDKN1B, PSEN1, HIPK3, DUSP16, SPRED2, FABP4, MLLT1, SPRED1, DNAJC3, DUSP9, APC	3045	51	13588	2.09995	0.689203	0.0101104	0.498812
GOTERM_BP_FAT	GO:0006469~negative regulation of protein kinase activity	24	0.556845	0.000266406	CAV3, PTPRC, CAV1, NF2, TRIB3, PKIB, RB1, LATS1, SH3BP5, IRAK3, DUSP19, SPRY1, CDKN1A, CDKN1B, PSEN1, HIPK3, DUSP16, SPRED2, FABP4, MLLT1, SPRED1, DNAJC3, DUSP9, APC	3045	51	13588	2.09995	0.689203	0.0101104	0.498812
GOTERM_BP_FAT	GO:0051348~negative regulation of transferase activity	24	0.556845	0.00052676	CAV3, PTPRC, CAV1, NF2, TRIB3, PKIB, RB1, LATS1, SH3BP5, IRAK3, DUSP19, SPRY1, CDKN1A, CDKN1B, PSEN1, HIPK3, DUSP16, SPRED2, FABP4, MLLT1, SPRED1, DNAJC3, DUSP9, APC	3045	53	13588	2.02071	0.900836	0.0172257	0.984014
GOTERM_BP_FAT	GO:0030031~cell projection assembly	30	0.696056	0.000277027	BBS4, PKHD1, DYNC2LI1, MTSS1L, LPAR1, PXN, VCL, TTLL3, OFD1, CDC42, TTYH1, DYNC2H1, SH2B1, FGD4, KLF5, KIF3A, CCDC88A, ROCK1, BAIAP2L1, BAIAP2, PCNT, RPGRIP1L, PCDH15, NCKAP1, BBS1, BBS2, PRDX6, NCK1, TSGA10, MYH10	3045	70	13588	1.91246	0.703352	0.0104213	0.518649
GOTERM_BP_FAT	GO:0007411~axon guidance	41	0.951276	3.19877e-05	DCC, ABLIM1, ENAH, PAX6, L1CAM, GLI3, CXCL12, EPHB2, MYCBP2, ALCAM, ARX, HOXA1, APP, ANK3, CXCR4, LMTK2, ETV1, POU4F2, ROBO2, SEMA3A, BOC, RUNX3, EFNB3, NTF3, KIF5C, DPYSL5, VAX1, GAS1, ISL1, TBR1, SLIT1, SEMA6A, FEZF2, EPHA7, MAPK8IP3, RELN, EFNA5, NGFR,	3045	98	13588	1.86692	0.130903	0.00203127	0.0600177
GOTERM_BP_FAT	GO:0009791~post-embryonic development	36	0.835267	0.000137611	RAB3A, TAPT1, IMPAD1, SLC37A4, GDF5, TIPARP, SOX6, TAL2, BCL2, CHST11, SEPP1, NKX2-3, SGPL1, GABRG2, ACO1, TGFBR1, ZFX, IREB2, NR4A2, CCDC47, SMAD2, TET2, MECOM, ITPR1, SOD2, FOXP2, ACVR2B, PSEN1, INVS, CSRNP1, SLC18A2, PYGO2, MAPK8IP3, GNAS, KLF4, SERP1	3045	87	13588	1.84651	0.453162	0.00646934	0.257954
GOTERM_BP_FAT	GO:0006836~neurotransmitter transport	33	0.765661	0.000296014	SYT1, RAB3A, CPLX2, SLC6A1, SYT4, SYNJ1, PPT1, RIMS2, RIMS1, RIMS4, SYN1, TRIM9, SLC22A3, SV2B, SNAP25, SLC25A4, NRXN3, SLC6A12, SLC6A14, SLC6A15, SNAPIN, NRXN1, PCLO, SLC6A19, LIN7A, SLC17A8, SLC6A9, GRM2, PSEN1, SLC18A2, SLC18A3, VAMP2, SLC18A1	3045	80	13588	1.84074	0.727062	0.010944	0.554102
GOTERM_BP_FAT	GO:0035113~embryonic appendage morphogenesis	40	0.928074	5.95495e-05	WNT5A, IMPAD1, HOXA13, GDF5, DICER1, PRRX1, HOXD13, GLI3, GJA5, HOXD10, CTNNB1, HOXD11, MSX2, CHD7, CHST11, DYNC2H1, HOXA9, FBN2, TWIST1, TBX3, TBX5, TBX4, RPGRIP1L, LEF1, SKI, GAS1, MECOM, MMP13, SHOX2, NOTCH2, NOTCH1, DKK1, PSEN1, DLX6, PBX1, GNAS, SP8,	3045	97	13588	1.84016	0.229867	0.00334301	0.111704
GOTERM_BP_FAT	GO:0030326~embryonic limb morphogenesis	40	0.928074	5.95495e-05	WNT5A, IMPAD1, HOXA13, GDF5, DICER1, PRRX1, HOXD13, GLI3, GJA5, HOXD10, CTNNB1, HOXD11, MSX2, CHD7, CHST11, DYNC2H1, HOXA9, FBN2, TWIST1, TBX3, TBX5, TBX4, RPGRIP1L, LEF1, SKI, GAS1, MECOM, MMP13, SHOX2, NOTCH2, NOTCH1, DKK1, PSEN1, DLX6, PBX1, GNAS, SP8,	3045	97	13588	1.84016	0.229867	0.00334301	0.111704
GOTERM_BP_FAT	GO:0043405~regulation of MAP kinase activity	34	0.788863	0.00035527	CAV1, CSPG4, TIRAP, TRIB3, LPAR1, TRIB2, PXN, IRAK3, DUSP19, SPRY1, MAP3K1, TDGF1, GAB1, DUSP16, SPRED2, TGFA, SHC1, SPRED1, FRS2, FGD4, FCER1A, IRAK1, PTPRC, MAP2K1, MUC20, PDE6H, GRM1, AVPI1, PLCE1, PSEN1, HIPK3, PROK1, MAPK8IP3, DUSP9	3045	84	13588	1.80621	0.789546	0.0125907	0.664672
GOTERM_BP_FAT	GO:0003001~generation of a signal involved in cell-cell signaling	34	0.788863	0.00035527	MYO5A, SYT1, RAB3A, ADORA3, SYT4, SYNJ1, PPT1, ILDR2, RIMS2, SYN1, TRIM9, SV2B, RAPGEF4, SNAP25, APBA1, FCER1A, TRPC4, IL6, TBX3, NRXN3, SNAPIN, SMAD2, NRXN1, PCLO, LIN7A, LEP, ACVR2B, DGAT1, GRM2, PSEN1, NTRK2, VAMP2, GHSR, EIF2AK3	3045	84	13588	1.80621	0.789546	0.0125907	0.664672
GOTERM_BP_FAT	GO:0000165~MAPKKK cascade	46	1.06729	2.88708e-05	WNT5A, CAV1, TNF, FGF14, GRB2, TIRAP, CSPG4, FGF13, ITPKB, LPAR1, FGF12, ADORA1, PXN, DUSP19, MAP3K1, GAB1, DUSP16, TDGF1, SPRED2, TGFA, SHC1, SPRED1, FRS2, MAP2K7, SCG2, FGD4, FCER1A, PTPRC, MAP2K1, MUC20, MAP2K4, SMAD1, STRADB, MAPK10, PDE6H, GRM1, AVPI	3045	114	13588	1.80062	0.11894	0.00191679	0.0541711
GOTERM_BP_FAT	GO:0006470~protein amino acid dephosphorylation	46	1.06729	2.88708e-05	PDP1, PPP6C, PPP2R3A, PDP2, SSH2, STYX, PTPN23, PPM1A, PTPN22, TIMM50, PTEN, DUSP19, DUSP14, BCL2, PPP2CA, DUSP16, PPP3CB, PPP1R12A, PTPRB, PTPRC, PTPRD, PTPRE, NCEH1, PTPN18, PTPN2, PTPRG, PTPN14, DUSP21, PTPRT, PTPRU, CDC25C, PPP1CB, PTPDC1, CDC25B, PPM	3045	114	13588	1.80062	0.11894	0.00191679	0.0541711
GOTERM_BP_FAT	GO:0045597~positive regulation of cell differentiation	70	1.62413	2.59225e-07	FGF18, XRCC4, XRCC2, MSR1, STAR, PPARG, STAT5B, GDF5, PAX6, ITPKB, GLI3, CTNNB1, HOXD11, MEN1, ANKRD54, SMAP1, TIAM1, MAPT, RHOA, POU4F2, VNN1, ROBO2, BOC, FNDC3B, PHOX2B, SOCS2, PLXNB1, RB1, AMIGO1, ADAMTS9, HIF1A, CD36, BTG1, HOXD3, LCK, NPTN, TGIF1, GN	3045	175	13588	1.78496	0.00113632	3.92048e-05	0.000486515
GOTERM_BP_FAT	GO:0048589~developmental growth	40	0.928074	0.000130072	MYO5A, WNT5A, NBN, NDN, GJA1, HOXD13, MREG, GLI3, PTEN, HOXD11, ACVR1C, GPX1, APP, MTPN, BCL2, PAX7, CHST11, POU4F2, DCLK1, CYP19A1, PLAG1, PSAP, TAF8, ESR1, IGF1, SMAD2, GAS1, PLG, NOTCH1, DSG4, PRLR, PSEN1, ULK2, ZMIZ1, PYGO2, BIN3, ALKBH1, BMPR1B, DMBT	3045	100	13588	1.78496	0.434775	0.00618224	0.243837
GOTERM_BP_FAT	GO:0016311~dephosphorylation	56	1.2993	6.02134e-06	PDP1, PDP2, SYNJ1, STYX, PTPN23, PTPN22, TIMM50, PTEN, PTPRG, PTPRT, PTPRU, PTPDC1, PPP1CB, PPM1F, MTMR12, MTMR11, PPP1CA, PPM1D, G6PC, PPM1E, SBF1, PPM1J, PPM1K, PPP6C, PPP2R3A, SSH2, PPM1A, OCRL, MTMR2, DUSP19, DUSP14, BCL2, PPP2CA, DUSP16, PPP3CB, PPP1	3045	141	13588	1.7723	0.026064	0.00061399	0.0113003
GOTERM_BP_FAT	GO:0048858~cell projection morphogenesis	80	1.85615	5.45642e-08	ALS2, ENAH, DYNC2LI1, PAX6, PIP5K1C, L1CAM, CXCL12, NR2E1, GLI3, TTLL3, OFD1, APP, ANK3, CXCR4, DYNC2H1, POU4F2, ROBO2, SEMA3A, BOC, EFNB3, KIF5C, STXBP1, VAX2, VAX1, TBR1, SLIT1, NUMBL, BBS1, AMIGO1, SLITRK2, BBS2, SLITRK4, RELN, EFNA5, NGFR, DST, IFT88,	3045	202	13588	1.76729	0.00023929	9.5727e-06	0.000102406
GOTERM_BP_FAT	GO:0009100~glycoprotein metabolic process	58	1.34571	5.10114e-06	IMPAD1, IDE, ALG6, HS2ST1, ST3GAL1, ST6GALNAC5, ASGR2, ST3GAL3, POMGNT1, ST3GAL2, ST3GAL4, B3GALNT1, CHST11, B3GALNT2, RPN1, OGT, RPN2, DHCR24, MAN1A2, MGAT3, EGFLAM, BGN, HIF1A, PSEN1, CHSY1, UNC13A, SERP1, GALNT1, HS3ST5, SPOCK3, FUT8, SPOCK2, CYTL1, CO	3045	147	13588	1.76067	0.0221252	0.000532564	0.00957341
GOTERM_BP_FAT	GO:0051270~regulation of cell motion	42	0.974478	0.000139999	GNA13, EDN3, BBS4, ADORA3, PKHD1, PAX6, CBLL1, CXCL12, PTEN, ADORA1, VCL, CXCL10, S1PR1, CXCR4, MAP3K1, BCL2, TEK, GAB1, TDGF1, ROBO4, RRAS, BCL6, SEMA3A, PITX2, APC, SELP, IRS2, GTPBP4, ACTN4, TBX5, NEXN, BBS1, BBS2, CDKN1B, HIF1A, CLIC4, RRAS2, PTP4A1,	3045	107	13588	1.7516	0.45886	0.00644312	0.262424
GOTERM_BP_FAT	GO:0030324~lung development	43	0.99768	0.000162077	PTGES3, WNT5A, FGF18, RAB3A, CLCN2, DICER1, DAG1, BMPR2, GLI3, CTNNB1, TCF21, CTGF, HS6ST1, NOS3, FGF1, PITX2, SIM2, MAN1A2, TBX5, FOXA1, TBX4, TGFBR2, CFTR, SMAD2, KDR, FOXP2, MYCN, ATP7A, HHEX, PPP1CA, ACVR2B, NOTCH1, EP300, SP1, SP3, VEGFA, HOPX, PDGFR	3045	111	13588	1.72868	0.508811	0.00715535	0.303749
GOTERM_BP_FAT	GO:0060541~respiratory system development	48	1.11369	6.4824e-05	PTGES3, WNT5A, RAB3A, FGF18, CLCN2, FGFRL1, DICER1, ANO1, DAG1, BMPR2, GLI3, CTNNB1, HESX1, TCF21, CHD7, CTGF, HS6ST1, NOS3, FGF1, PITX2, SIM2, MAN1A2, TBX5, FOXA1, TBX4, TGFBR2, RPGRIP1L, CFTR, SMAD2, KDR, FOXP2, MYCN, ATP7A, HHEX, PPP1CA, ACVR2B, NOTCH1	3045	124	13588	1.72738	0.24748	0.00354778	0.121592
GOTERM_BP_FAT	GO:0043086~negative regulation of catalytic activity	39	0.904872	0.000371093	OPRM1, CAV3, CAV1, RAG1, GABBR1, TRIB3, ADORA1, LATS1, S1PR3, IRAK3, DUSP19, SPRY1, S1PR1, DUSP16, SPRED2, MLLT1, NOS3, SPRED1, DNAJC3, APC, DHCR24, PTPRC, NF2, IL7, NR4A1, BIRC5, PKIB, RB1, ATP7A, SH3BP5, CDKN1A, SSTR2, CDKN1B, PSEN1, HIPK3, GRM6, FABP4,	3045	101	13588	1.7231	0.803662	0.0130426	0.694179
GOTERM_BP_FAT	GO:0035107~appendage morphogenesis	44	1.02088	0.000185764	WNT5A, IMPAD1, HOXA13, DICER1, GDF5, PRRX1, HOXD13, COL2A1, GLI3, GJA5, HOXD10, CTNNB1, HOXD11, MSX2, CHD7, CHST11, DYNC2H1, HOXA9, FBN2, PITX1, TWIST1, TBX3, TBX5, TBX4, RPGRIP1L, LEF1, SKI, GAS1, MECOM, MMP13, SHOX2, FMN1, ATP7A, NOTCH2, NOTCH1, DKK1, P	3045	115	13588	1.70735	0.557288	0.00803521	0.348068
GOTERM_BP_FAT	GO:0035108~limb morphogenesis	44	1.02088	0.000185764	WNT5A, IMPAD1, HOXA13, DICER1, GDF5, PRRX1, HOXD13, COL2A1, GLI3, GJA5, HOXD10, CTNNB1, HOXD11, MSX2, CHD7, CHST11, DYNC2H1, HOXA9, FBN2, PITX1, TWIST1, TBX3, TBX5, TBX4, RPGRIP1L, LEF1, SKI, GAS1, MECOM, MMP13, SHOX2, FMN1, ATP7A, NOTCH2, NOTCH1, DKK1, P	3045	115	13588	1.70735	0.557288	0.00803521	0.348068
GOTERM_BP_FAT	GO:0045664~regulation of neuron differentiation	39	0.904872	0.000465429	PAX6, SOX5, REST, NR2E1, MEIS1, TTL, EPHB2, ZFP91, PTK2, TIAM1, MAPT, BCL2, RHOA, ROBO2, SEMA3A, NKX2-2, PHOX2B, SOCS2, PLXNB1, FOXA1, DLL1, ISL1, AMIGO1, MIB1, RNF6, NOTCH1, YWHAH, CNTF, PSEN1, ULK2, HOXD3, SIX1, NTRK2, TGIF1, PBX1, ID4, TGIF2, SEMA4D, C	3045	102	13588	1.70621	0.870211	0.0157037	0.869918
GOTERM_BP_FAT	GO:0032990~cell part morphogenesis	81	1.87935	2.6676e-07	ALS2, ENAH, DYNC2LI1, PAX6, PIP5K1C, L1CAM, CXCL12, NR2E1, GLI3, TTLL3, OFD1, APP, ANK3, CXCR4, COL4A3BP, DYNC2H1, POU4F2, ROBO2, SEMA3A, BOC, EFNB3, KIF5C, STXBP1, VAX2, VAX1, TBR1, SLIT1, NUMBL, BBS1, AMIGO1, SLITRK2, BBS2, SLITRK4, RELN, EFNA5, NGFR, D	3045	212	13588	1.70497	0.00116933	3.89996e-05	0.000500656
GOTERM_BP_FAT	GO:0048812~neuron projection morphogenesis	67	1.55452	3.69583e-06	ALS2, ENAH, PAX6, PIP5K1C, L1CAM, CXCL12, NR2E1, GLI3, APP, CXCR4, ANK3, POU4F2, ROBO2, SEMA3A, BOC, EFNB3, KIF5C, STXBP1, VAX2, VAX1, SLIT1, TBR1, NUMBL, AMIGO1, SLITRK2, SLITRK4, RELN, EFNA5, NGFR, DST, CHL1, ABLIM1, DCC, RAB3A, RTN4RL1, NDN, CLU, NRN1,	3045	176	13588	1.69875	0.0160793	0.000395286	0.00693613
GOTERM_BP_FAT	GO:0030323~respiratory tube development	43	0.99768	0.000255124	PTGES3, WNT5A, FGF18, RAB3A, CLCN2, DICER1, DAG1, BMPR2, GLI3, CTNNB1, TCF21, CTGF, HS6ST1, NOS3, FGF1, PITX2, SIM2, MAN1A2, TBX5, FOXA1, TBX4, TGFBR2, CFTR, SMAD2, KDR, FOXP2, MYCN, ATP7A, HHEX, PPP1CA, ACVR2B, NOTCH1, EP300, SP1, SP3, VEGFA, HOPX, PDGFR	3045	113	13588	1.69808	0.673431	0.00985479	0.477734
GOTERM_BP_FAT	GO:0007409~axonogenesis	62	1.43852	9.15367e-06	ENAH, PAX6, PIP5K1C, L1CAM, CXCL12, GLI3, NR2E1, APP, CXCR4, ANK3, POU4F2, ROBO2, SEMA3A, BOC, EFNB3, KIF5C, STXBP1, VAX2, VAX1, SLIT1, TBR1, NUMBL, AMIGO1, SLITRK2, SLITRK4, RELN, EFNA5, NGFR, DST, CHL1, ABLIM1, DCC, RAB3A, NDN, RTN4RL1, NRN1, MYCBP2, EP	3045	163	13588	1.69735	0.0393529	0.000757226	0.0171783
GOTERM_BP_FAT	GO:0009952~anterior/posterior pattern formation	58	1.34571	2.06821e-05	PAX6, HOXD13, GLI3, ZIC3, HOXD10, CTNNB1, HOXD11, HOXC6, HOXC8, TDGF1, NR2F2, FRS2, OTX1, PGAP1, EMX2, OTX2, SIX3, LEF1, DLL1, CTNNBIP1, ACVR2A, HHEX, MIB1, ACVR2B, EP300, CRKL, BTG2, PSEN1, HOXD3, FOXC1, IFT88, BMPR2, TCF7L1, HOXA1, SF3B1, HOXA3, HOXA4,	3045	153	13588	1.69163	0.0867197	0.00143884	0.0388091
GOTERM_BP_FAT	GO:0048514~blood vessel morphogenesis	75	1.74014	1.13464e-06	MEF2C, GNA13, FGF18, HTATIP2, DICER1, CSPG4, PRRX1, GJA1, CXCL12, PTEN, CTNNB1, CITED2, GPX1, S1PR1, CXCR4, CTGF, TDGF1, ROBO4, RHOB, TGFA, ANGPT1, NOS3, SHC1, SOX17, FGF1, NR2F2, ANGPT2, PITX2, SGPL1, HIF1A, ZMIZ1, PROK1, VEGFA, FOXC1, SMARCA4, EMCN, CAV	3045	198	13588	1.6903	0.00496416	0.000138227	0.00212947
GOTERM_BP_FAT	GO:0060173~limb development	45	1.04408	0.000210988	WNT5A, IMPAD1, HOXA13, DICER1, GDF5, PRRX1, HOXD13, COL2A1, GLI3, GJA5, HOXD10, CTNNB1, HOXD11, MSX2, CHD7, CHST11, DYNC2H1, HOXA9, FBN2, NR2F2, PITX1, TWIST1, TBX3, TBX5, TBX4, RPGRIP1L, LEF1, SKI, GAS1, MECOM, MMP13, SHOX2, FMN1, ATP7A, NOTCH2, NOTCH1,	3045	119	13588	1.68746	0.603664	0.00877548	0.395243
GOTERM_BP_FAT	GO:0048736~appendage development	45	1.04408	0.000210988	WNT5A, IMPAD1, HOXA13, DICER1, GDF5, PRRX1, HOXD13, COL2A1, GLI3, GJA5, HOXD10, CTNNB1, HOXD11, MSX2, CHD7, CHST11, DYNC2H1, HOXA9, FBN2, NR2F2, PITX1, TWIST1, TBX3, TBX5, TBX4, RPGRIP1L, LEF1, SKI, GAS1, MECOM, MMP13, SHOX2, FMN1, ATP7A, NOTCH2, NOTCH1,	3045	119	13588	1.68746	0.603664	0.00877548	0.395243
GOTERM_BP_FAT	GO:0045859~regulation of protein kinase activity	70	1.62413	3.49525e-06	ALS2, TIRAP, CSPG4, TNFSF15, LPAR1, LATS1, ADORA1, APP, SPRY1, ANKRD54, GAB1, TDGF1, SPRED2, TGFA, PDGFC, SHC1, SPRED1, DNAJC3, FRS2, IRAK1, GTPBP4, CCDC88A, PKIB, RB1, GRM1, CARD10, PLCE1, ACVR2B, PSEN1, PROK1, HIPK3, NRK, RELN, CAV3, CAV1, TRIB3, PXN, T	3045	186	13588	1.6794	0.0152133	0.000383182	0.00655971
GOTERM_BP_FAT	GO:0006511~ubiquitin-dependent protein catabolic process	53	1.2297	6.38045e-05	MAN1B1, CD2AP, CUL2, USP19, USP15, USP13, PAN2, USP1, UBR3, PSMA2, USP28, PSMA6, PSMA5, UCHL5, SIAH3, AMFR, CHFR, USP25, USP7, USP30, DERL1, USP8, USP9X, USP4, EDEM3, EDEM1, PSMA8, ARIH1, UBE2D3, PPP2CB, USP38, USP37, FBXO4, USP36, UBE2D1, USP33, FBXO8, U	3045	141	13588	1.67736	0.244107	0.00353621	0.119681
GOTERM_BP_FAT	GO:0048667~cell morphogenesis involved in neuron differentiation	68	1.57773	6.50227e-06	ENAH, PAX6, PIP5K1C, L1CAM, CXCL12, NR2E1, GLI3, ATP2B2, APP, SLC1A3, CXCR4, ANK3, POU4F2, ROBO2, SEMA3A, BOC, EFNB3, KIF5C, STXBP1, VAX2, VAX1, SLIT1, TBR1, NUMBL, BBS1, AMIGO1, SLITRK2, SLITRK4, RELN, EFNA5, NGFR, DST, CHL1, ABLIM1, DCC, RAB3A, RTN4RL1,	3045	182	13588	1.66727	0.0281162	0.000606604	0.0122028
GOTERM_BP_FAT	GO:0001568~blood vessel development	91	2.11137	1.64662e-07	MEF2C, GNA13, FGF18, HTATIP2, DICER1, CSPG4, PRRX1, GJA1, CXCL12, PTEN, GJA5, CTNNB1, CITED2, GPX1, S1PR1, CXCR4, CTGF, TDGF1, ROBO4, TGFA, RHOB, ANGPT1, SHC1, NOS3, SOX17, FGF1, NR2F2, ANGPT2, PITX2, RECK, SGPL1, MIB1, MAPK1, CRKL, HIF1A, PSEN1, ZMIZ1, P	3045	244	13588	1.66425	0.000721946	2.6748e-05	0.000309038
GOTERM_BP_FAT	GO:0043549~regulation of kinase activity	71	1.64733	6.02842e-06	ALS2, TIRAP, CSPG4, TNFSF15, LPAR1, LATS1, ADORA1, CDC42, APP, SPRY1, ANKRD54, GAB1, TDGF1, SPRED2, TGFA, PDGFC, SHC1, SPRED1, DNAJC3, FRS2, IRAK1, GTPBP4, CCDC88A, PKIB, RB1, GRM1, CARD10, PLCE1, ACVR2B, PSEN1, PROK1, HIPK3, NRK, RELN, CAV3, CAV1, TRIB3,	3045	192	13588	1.65016	0.0260942	0.000600745	0.0113136
GOTERM_BP_FAT	GO:0048705~skeletal system morphogenesis	48	1.11369	0.00024077	MEF2C, FGF18, IMPAD1, TIPARP, PRRX1, COL2A1, ZEB1, GLI3, HOXD10, HOXD11, PEX7, MEN1, HOXC8, HOXA3, HOXA4, CTGF, CHST11, HOXA7, ANKRD11, INSIG1, WWOX, SGPL1, SATB2, GSC, COL13A1, TGFBR1, TGFBR2, TBX4, HSPG2, SMAD2, TBX1, SIX4, GAS1, SHOX2, FMN1, ACVR2B, PS	3045	130	13588	1.64765	0.652205	0.00955535	0.450913
GOTERM_BP_FAT	GO:0006820~anion transport	48	1.11369	0.00024077	CLCN2, SLC20A2, GLRA3, GLRA2, ANO1, SLC26A2, BEST3, SLC1A2, SLC1A3, P2RY4, SLC25A22, SLC4A8, SLC4A7, SLCO3A1, SLC4A4, ARL6IP5, SLC4A5, CLNS1A, GABRG1, GABRG2, GABRE, GLRB, GABRG3, GABRA1, PTGER3, SLCO4C1, SLC12A1, SLC25A4, SLC12A2, GABRA3, SLC12A4, GABRA5	3045	130	13588	1.64765	0.652205	0.00955535	0.450913
GOTERM_BP_FAT	GO:0001944~vasculature development	92	2.13457	2.81636e-07	MEF2C, GNA13, FGF18, HTATIP2, DICER1, CSPG4, PRRX1, GJA1, CXCL12, PTEN, GJA5, CTNNB1, CITED2, GPX1, S1PR1, CXCR4, CTGF, TDGF1, ROBO4, TGFA, RHOB, ANGPT1, SHC1, NOS3, SOX17, FGF1, NR2F2, ANGPT2, PITX2, RECK, SGPL1, MIB1, MAPK1, CRKL, HIF1A, PSEN1, ZMIZ1, P	3045	250	13588	1.64216	0.00123449	3.98462e-05	0.000528575
GOTERM_BP_FAT	GO:0051338~regulation of transferase activity	73	1.69374	6.10361e-06	ALS2, TIRAP, CSPG4, TNFSF15, LPAR1, LATS1, ADORA1, CDC42, APP, SPRY1, ANKRD54, GAB1, TDGF1, SPRED2, TGFA, PDGFC, SHC1, SPRED1, DNAJC3, FRS2, IRAK1, GTPBP4, CCDC88A, PKIB, RB1, GRM1, CARD10, PLCE1, ACVR2B, PSEN1, PROK1, HIPK3, NRK, RELN, CAV3, CAV1, TRIB3,	3045	199	13588	1.63696	0.0264153	0.000594723	0.0114547
GOTERM_BP_FAT	GO:0045944~positive regulation of transcription from RNA polymerase II promoter	131	3.03944	9.90049e-10	MEF2C, STAT5B, HOXD13, CASK, PDX1, NR2E3, HOXD10, ZIC3, CBFB, IL11, CITED2, CTNNB1, APP, S1PR1, GATA3, TDGF1, AKIRIN2, PITX2, WNT10B, SATB2, RXRA, MTA2, SIX3, MLXIPL, ARNTL, SIX4, MECOM, TBR1, PPARGC1A, PPARGC1B, EP300, HIF1A, HNF4A, JUN, MED17, VEGFA, SI	3045	358	13588	1.63289	4.34234e-06	7.23725e-07	1.85813e-06
GOTERM_BP_FAT	GO:0048732~gland development	71	1.64733	1.64885e-05	NRG3, STAT5B, PAX6, HOXD13, PTEN, GLI3, CTNNB1, CITED2, ATP2B2, AGPAT6, WDR77, TGFA, SEMA3A, FRS2, PITX1, PITX2, IRS2, SOCS2, RXRA, ESR1, LEF1, EDAR, DDR1, HHEX, CRKL, HOXD3, SIX1, VEGFA, FOXC1, TPH1, EDA, EIF2AK3, WNT5A, TWSG1, CAV1, TNF, CLCN2, HOXA13,	3045	197	13588	1.60828	0.0697659	0.001225	0.0309411
GOTERM_BP_FAT	GO:0051094~positive regulation of developmental process	77	1.78654	7.4674e-06	FGF18, XRCC4, MSR1, XRCC2, STAR, STAT5B, PPARG, GDF5, PAX6, GJA1, ITPKB, GLI3, CTNNB1, HOXD11, MEN1, ANKRD54, SMAP1, TIAM1, MAPT, RHOA, POU4F2, RHOB, VNN1, NOS3, ROBO2, BOC, IL1A, FNDC3B, PHOX2B, SOCS2, PLXNB1, RB1, AMIGO1, ADAMTS9, HIF1A, CD36, BTG1, HOX	3045	214	13588	1.60563	0.0322216	0.000654828	0.0140139
GOTERM_BP_FAT	GO:0030900~forebrain development	60	1.39211	8.85573e-05	DLC1, PAX6, PEX5, BCAN, GLI3, NR2E1, CTNNB1, SLC1A2, APP, DYNC2H1, NR2F2, FRS2, PITX1, PITX2, GSC, OTX1, PGAP1, EMX2, OTX2, SIX3, LEF1, MECOM, TACC2, NUMBL, BBS1, HHEX, BBS2, PSEN1, RELN, IFT88, SMARCA4, WNT5A, BBS4, TWSG1, CEP120, POU1F1, TAL2, ARX, HESX	3045	167	13588	1.60326	0.321879	0.00461349	0.166074
GOTERM_BP_FAT	GO:0040007~growth	69	1.60093	2.95775e-05	GDF2, NBN, GDF6, VPS54, GDF5, GJA1, HOXD13, SGMS1, PTEN, GLI3, HOXD11, ACVR1C, GPX1, ZFP91, APP, SLC1A2, PAX7, CHST11, ANKRD11, POU4F2, SEPP1, RXRA, ZFX, ESR1, INHBB, BBS1, ACVR2B, G6PC, PSEN1, ZMIZ1, PYGO2, FOXC1, BIN3, EMP1, SMARCA4, MYO5A, WNT5A, NDN,	3045	193	13588	1.59536	0.121666	0.00193438	0.0554966
GOTERM_BP_FAT	GO:0007268~synaptic transmission	63	1.46172	9.51431e-05	ALS2, SYT1, GABRB3, SYT4, GRIK2, SNCA, SYNJ1, ADORA1, CTNNB1, APP, GRIN2B, TRIM9, CHRNA4, SLC22A3, CHRNA7, SV2B, SHC3, KCNMA1, GABRG1, GABRG2, EGR3, SLC25A4, NRXN3, STXBP1, GRIN2A, NRXN1, PDYN, PCLO, GRM4, KIF1B, GRM2, PSEN1, GRM7, GRM6, ABAT, VAMP2, UNC1	3045	178	13588	1.57939	0.341188	0.00489758	0.178414
GOTERM_BP_FAT	GO:0045893~positive regulation of transcription, DNA-dependent	147	3.41067	1.40898e-09	MEF2C, STAT5B, HOXD13, CASK, PDX1, NR2E3, CBFB, HOXD10, ZIC3, IL11, CITED2, CTNNB1, APP, S1PR1, GATA3, TDGF1, AKIRIN2, PITX2, SATB2, WNT10B, RELA, MTA2, RXRA, SIX3, MLXIPL, ARNTL, SIX4, MECOM, TBR1, PPARGC1A, PPARGC1B, EP300, HIF1A, HNF4A, MED17, JUN, SIX	3045	416	13588	1.57686	6.17976e-06	5.61798e-07	2.64438e-06
GOTERM_BP_FAT	GO:0051254~positive regulation of RNA metabolic process	148	3.43387	1.272e-09	MEF2C, STAT5B, HOXD13, CASK, PDX1, NR2E3, CBFB, HOXD10, ZIC3, IL11, CITED2, CTNNB1, APP, S1PR1, GATA3, TDGF1, AKIRIN2, PITX2, SATB2, WNT10B, RELA, MTA2, RXRA, SIX3, MLXIPL, ARNTL, SIX4, MECOM, TBR1, PPARGC1A, PPARGC1B, EP300, HIF1A, HNF4A, MED17, JUN, SIX	3045	419	13588	1.57622	5.57898e-06	5.57899e-07	2.3873e-06
GOTERM_BP_FAT	GO:0031175~neuron projection development	77	1.78654	1.58845e-05	ALS2, ENAH, PAX6, PIP5K1C, L1CAM, CXCL12, PTEN, NR2E1, GLI3, KLHL1, EFHD1, APP, CXCR4, ANK3, POU4F2, ROBO2, SEMA3A, BOC, EFNB3, KIF5C, STXBP1, VAX2, VAX1, TBR1, SLIT1, NUMBL, BBS1, AMIGO1, SLITRK2, SLITRK4, RELN, EFNA5, NGFR, DST, CHL1, DCC, ABLIM1, RAB3A	3045	218	13588	1.57617	0.0672984	0.00120048	0.0298079
GOTERM_BP_FAT	GO:0042325~regulation of phosphorylation	102	2.36659	7.26529e-07	ALS2, TIRAP, CSPG4, TNFSF15, LPAR1, ADORA1, IL11, PRKAR2B, ZFP91, PRKAR2A, ANKRD54, APP, TDGF1, GAB1, SPRED2, PDGFC, RAPGEF4, SPRED1, PDGFD, RAPGEF3, DNAJC3, FRS2, GTPBP4, PKIB, PLCE1, HNF4A, JUN, PDGFRB, RELN, CAV3, CAV1, ITLN1, BMPR2, PXN, IRAK3, DUSP19	3045	290	13588	1.56953	0.00318149	9.37179e-05	0.00136355
GOTERM_BP_FAT	GO:0007507~heart development	78	1.80974	2.06167e-05	DLC1, NRP2, MEF2C, DICER1, FGFRL1, PDLIM3, GJA1, PTEN, GJA5, GLI3, ZIC3, CTNNB1, CITED2, COL4A3BP, CASP7, GAB1, TDGF1, SHC1, SLC22A5, CALCRL, PITX2, RXRA, MECOM, HHEX, MIB1, ACVR2B, CRKL, HIF1A, EP300, PSEN1, ZMIZ1, NPPB, FOXC1, IFT88, SMARCA4, TH, COL2A1	3045	223	13588	1.56084	0.0864577	0.00145742	0.0386864
GOTERM_BP_FAT	GO:0000902~cell morphogenesis	108	2.5058	4.72834e-07	ALS2, ENAH, DYNC2LI1, L1CAM, CXCL12, NR2E1, CTNNB1, ATP2B2, DAB2, APP, ANK3, COL4A3BP, DYNC2H1, ROBO2, CD3G, EFNB3, KIF5C, VAX2, VAX1, STK4, TBR1, NUMBL, SLITRK2, SLITRK4, HIF1A, BIN3, EFNA5, RELN, DST, BBS4, CCDC99, PKHD1, CLU, SOX6, NRN1, EPHB2, ARX, SL	3045	309	13588	1.55967	0.0020717	6.2842e-05	0.000887414
GOTERM_BP_FAT	GO:0046578~regulation of Ras protein signal transduction	63	1.46172	0.000163138	ALS2, SHOC2, ITPKB, LPAR1, ITSN1, TBC1D16, SPRY1, SMAP2, SMAP1, S1PR1, TBC1D12, GBF1, EVI5, TIAM1, TBC1D14, NET1, ARHGEF4, ARHGEF2, ARHGEF7, PSD3, ARHGEF17, ARHGEF9, ECT2, TBCK, FARP1, ARHGEF11, PLCE1, SGSM2, ACAP2, ARFGAP1, ARFGAP2, RABGAP1, TBC1D8, AGFG	3045	181	13588	1.55321	0.511093	0.00713028	0.305735
GOTERM_BP_FAT	GO:0030030~cell projection organization	111	2.57541	4.16042e-07	ALS2, ENAH, DYNC2LI1, L1CAM, LPAR1, CXCL12, NR2E1, KLHL1, VCL, ATP2B2, APP, ANK3, DYNC2H1, ROBO2, EFNB3, ROCK1, BAIAP2, KIF5C, VAX2, VAX1, TBR1, NUMBL, SLITRK2, SLITRK4, CC2D2A, EFNA5, RELN, DST, BBS4, PKHD1, CLU, NRN1, PXN, EPHB2, ARX, SLC11A2, ALCAM, HO	3045	319	13588	1.55275	0.0018231	5.70222e-05	0.000780828
GOTERM_BP_FAT	GO:0006357~regulation of transcription from RNA polymerase II promoter	214	4.9652	1.08495e-12	MEF2C, STAT5B, HOXD13, MED22, MXI1, HMGN5, MED20, HOXD10, CITED2, CTNNB1, MAGED1, APP, SIN3A, S1PR1, WDR77, PITX2, IKBKAP, WNT10B, RXRA, MECOM, TBR1, PPARGC1A, PPARGC1B, MED19, HNF4A, MED17, JUN, MED18, ZGLP1, VEGFA, VGLL2, TGIF1, ST18, HOXA13, NR1H2, AHR	3045	616	13588	1.55025	4.75841e-09	2.37921e-09	2.03617e-09
GOTERM_BP_FAT	GO:0010648~negative regulation of cell communication	64	1.48492	0.000207784	ELF1, RGS7BP, GRIK2, GRIK3, FGFRL1, FSTL3, PAWR, PTEN, ADORA1, SPRY1, SLC24A2, CHST11, TDGF1, RHOA, SOX17, WWOX, GSC, SOCS2, SLA2, RPH3AL, STXBP1, SIX3, SOCS7, DDIT4, CTNNBIP1, HHEX, GRB10, GRM2, HNF4A, TGIF1, NGFR, SNX13, CAV3, TWSG1, CAV1, IRAK3, IGF1R,	3045	186	13588	1.53545	0.598053	0.00872552	0.389252
GOTERM_BP_FAT	GO:0032940~secretion by cell	64	1.48492	0.000207784	STEAP3, SYT1, ADORA3, SRCIN1, SYT4, SYNJ1, HPS1, SYT6, ILDR2, CXCL10, STXBP5L, TRIM9, SV2B, RAPGEF4, SCAMP5, RAB27A, NRXN3, RPH3AL, STXBP1, NRXN1, PCLO, ACVR2B, TRIM36, DGAT1, GRM2, PSEN1, LYST, VAMP2, UNC13C, EIF2AK3, UNC13A, LCP2, MYO5A, RAB3A, CPLX2, R	3045	186	13588	1.53545	0.598053	0.00872552	0.389252
GOTERM_BP_FAT	GO:0019220~regulation of phosphate metabolic process	103	2.38979	2.67086e-06	ALS2, TIRAP, CSPG4, TNFSF15, LPAR1, ADORA1, IL11, PRKAR2B, ZFP91, PRKAR2A, ANKRD54, APP, TDGF1, GAB1, SPRED2, PDGFC, RAPGEF4, SPRED1, PDGFD, RAPGEF3, DNAJC3, FRS2, GTPBP4, PKIB, PLCE1, HNF4A, JUN, PDGFRB, RELN, CAV3, CAV1, ITLN1, BMPR2, PXN, IRAK3, DUSP19	3045	301	13588	1.527	0.0116461	0.000300324	0.00501256
GOTERM_BP_FAT	GO:0051174~regulation of phosphorus metabolic process	103	2.38979	2.67086e-06	ALS2, TIRAP, CSPG4, TNFSF15, LPAR1, ADORA1, IL11, PRKAR2B, ZFP91, PRKAR2A, ANKRD54, APP, TDGF1, GAB1, SPRED2, PDGFC, RAPGEF4, SPRED1, PDGFD, RAPGEF3, DNAJC3, FRS2, GTPBP4, PKIB, PLCE1, HNF4A, JUN, PDGFRB, RELN, CAV3, CAV1, ITLN1, BMPR2, PXN, IRAK3, DUSP19	3045	301	13588	1.527	0.0116461	0.000300324	0.00501256
GOTERM_BP_FAT	GO:0045941~positive regulation of transcription	162	3.7587	3.55963e-09	MEF2C, STAT5B, CASK, HOXD13, PDX1, NR2E3, CBFB, ZIC3, ZXDA, HOXD10, IL11, CITED2, CTNNB1, APP, S1PR1, GATA3, TDGF1, AKIRIN2, PITX2, SATB2, WNT10B, RELA, MTA2, RXRA, SIX3, MLXIPL, ARNTL, SIX4, MECOM, TBR1, PPARGC1A, PPARGC1B, EP300, HIF1A, HNF4A, MED17, JU	3045	475	13588	1.52191	1.56124e-05	1.04084e-06	6.68074e-06
GOTERM_BP_FAT	GO:0035295~tube development	90	2.08817	1.42278e-05	PTGES3, GNA13, DLC1, FGF18, ENAH, NPNT, DICER1, GJA1, CXCL12, GJA5, GLI3, ZIC3, CTNNB1, HOXD11, ZIC2, SPRY1, CXCR4, CTGF, ROBO2, NOS3, FGF1, IPMK, TWIST1, PITX2, MAN1A2, ESR1, CFTR, EDAR, MYCN, MIB1, HHEX, DDR1, PPP1CA, ACVR2B, HIF1A, EP300, PSEN1, VEGFA,	3045	264	13588	1.52127	0.0604965	0.0010942	0.0266995
GOTERM_BP_FAT	GO:0019941~modification-dependent protein catabolic process	173	4.01392	1.12622e-09	DZIP3, TRIM50, ZNRF1, CD2AP, MKRN3, CNOT4, CUL2, BTBD1, WWP2, KLHL9, FBXO28, FBXO25, RABGEF1, RNF149, FBXO21, RNF34, PAN2, ANAPC1, ZC3HC1, SOCS2, DTL, USP1, UBE2J1, SOCS7, UBR3, PSMA2, MIB1, DCUN1D2, TRIM36, PSMA6, UBR7, KDM2A, PSMA5, FBXO18, UBR5, TRIM32	3045	508	13588	1.51967	4.93959e-06	6.1745e-07	2.1137e-06
GOTERM_BP_FAT	GO:0043632~modification-dependent macromolecule catabolic process	173	4.01392	1.12622e-09	DZIP3, TRIM50, ZNRF1, CD2AP, MKRN3, CNOT4, CUL2, BTBD1, WWP2, KLHL9, FBXO28, FBXO25, RABGEF1, RNF149, FBXO21, RNF34, PAN2, ANAPC1, ZC3HC1, SOCS2, DTL, USP1, UBE2J1, SOCS7, UBR3, PSMA2, MIB1, DCUN1D2, TRIM36, PSMA6, UBR7, KDM2A, PSMA5, FBXO18, UBR5, TRIM32	3045	508	13588	1.51967	4.93959e-06	6.1745e-07	2.1137e-06
GOTERM_BP_FAT	GO:0000904~cell morphogenesis involved in differentiation	72	1.67053	0.000126715	ENAH, PAX6, PIP5K1C, L1CAM, CXCL12, NR2E1, GLI3, CTNNB1, ATP2B2, DAB2, APP, SLC1A3, CXCR4, ANK3, POU4F2, ROBO2, SEMA3A, BOC, EFNB3, KIF5C, STXBP1, LEF1, VAX2, VAX1, SLIT1, TBR1, NUMBL, BBS1, AMIGO1, SLITRK2, SLITRK4, HIF1A, RELN, EFNA5, NGFR, DST, CHL1, A	3045	212	13588	1.51553	0.426392	0.00608918	0.237553
GOTERM_BP_FAT	GO:0048666~neuron development	99	2.29698	6.63822e-06	ALS2, ENAH, L1CAM, NR2E3, CXCL12, NR2E1, HOXD10, KLHL1, ZFP91, ATP2B2, APP, ANK3, ROBO2, EFNB3, KIF5C, VAX2, VAX1, TBR1, NUMBL, SLITRK2, SLITRK4, VEGFA, EFNA5, RELN, DST, BBS4, CLU, NRN1, EPHB2, ARX, SLC11A2, ALCAM, HOXA1, PTK2, DMD, LMTK2, LHX6, RUNX1, R	3045	292	13588	1.51294	0.0286956	0.000606386	0.0124579
GOTERM_BP_FAT	GO:0000122~negative regulation of transcription from RNA polymerase II promoter	78	1.80974	8.01526e-05	HMX1, PPARG, PRRX1, NR2E3, PDX1, ZEB1, MXI1, NR2E1, CTNNB1, MEN1, HOXC8, SIN3A, POU4F2, BHLHE41, NR2F2, SATB1, SATB2, GSC, MTA2, SLA2, RBL1, MLXIPL, LEF1, TLE4, VAX2, IRF2BP2, RB1, VAX1, MBD2, NRIP1, CTNNBIP1, HHEX, BPTF, HIPK3, ZGLP1, TGIF1, MDM4, ST18,	3045	231	13588	1.50678	0.296413	0.00422675	0.150324
GOTERM_BP_FAT	GO:0007264~small GTPase mediated signal transduction	87	2.01856	3.16499e-05	RHOJ, GNA13, RHOQ, RRAD, ITSN1, RHOV, CDC42, ARL5A, TIAM1, ARHGAP1, RHOA, RAPGEF6, RRAS, RHOB, RALA, RAPGEF4, RAB26, RAPGEF3, RAPGEF2, RHOF, RAB27A, RHOH, ARL1, RSU1, RAP2C, RABL3, RAB39B, ROCK1, ROCK2, RAB4A, BAIAP2, PSD3, ARHGEF9, ELMO1, ARL3, PLCE1, RA	3045	258	13588	1.50476	0.129614	0.00203937	0.059384
GOTERM_BP_FAT	GO:0051603~proteolysis involved in cellular protein catabolic process	180	4.17633	1.24504e-09	DZIP3, TRIM50, ZNRF1, CD2AP, MKRN3, CNOT4, CUL2, BTBD1, WWP2, KLHL9, FBXO28, FBXO25, RABGEF1, PSENEN, RNF149, FBXO21, RNF34, PAN2, ANAPC1, ZC3HC1, SOCS2, DTL, USP1, UBE2J1, SOCS7, UBR3, PSMA2, MIB1, DCUN1D2, TRIM36, PSMA6, UBR7, KDM2A, PSMA5, FBXO18, UBR5	3045	534	13588	1.50418	5.46071e-06	6.06747e-07	2.33669e-06
GOTERM_BP_FAT	GO:0044257~cellular protein catabolic process	181	4.19954	1.1156e-09	DZIP3, TRIM50, ZNRF1, CD2AP, MKRN3, CNOT4, CUL2, BTBD1, WWP2, KLHL9, FBXO28, FBXO25, RABGEF1, PSENEN, RNF149, FBXO21, RNF34, PAN2, ANAPC1, ZC3HC1, SOCS2, DTL, USP1, UBE2J1, SOCS7, UBR3, PSMA2, MIB1, DCUN1D2, TRIM36, PSMA6, UBR7, KDM2A, PSMA5, FBXO18, UBR5	3045	537	13588	1.50409	4.893e-06	6.99002e-07	2.09376e-06
GOTERM_BP_FAT	GO:0010628~positive regulation of gene expression	164	3.8051	9.18867e-09	MEF2C, STAT5B, CASK, HOXD13, PDX1, NR2E3, CBFB, ZIC3, ZXDA, HOXD10, IL11, CITED2, CTNNB1, APP, S1PR1, GATA3, TDGF1, AKIRIN2, PITX2, SATB2, WNT10B, RELA, MTA2, RXRA, SIX3, MLXIPL, ARNTL, SIX4, MECOM, TBR1, PPARGC1A, PPARGC1B, EP300, HIF1A, HNF4A, MED17, JU	3045	488	13588	1.49966	4.03007e-05	2.37067e-06	1.72454e-05
GOTERM_BP_FAT	GO:0051253~negative regulation of RNA metabolic process	104	2.41299	6.42747e-06	HMX1, CBX1, NR2E3, REST, PDX1, MXI1, NR2E1, CITED2, CTNNB1, CBX5, HOXC8, SIN3A, ATF6B, SATB1, SATB2, MTA2, RBL1, MLXIPL, ZHX3, VAX2, VAX1, HHEX, ZGLP1, SMARCA5, TGIF1, ST18, SMARCA4, EID1, NOSTRIN, SOX6, WT1, NR2C1, TCF21, AHRR, NPM1, HOXA7, SKIL, BHLHE40	3045	310	13588	1.49706	0.0277973	0.00061266	0.0120624
GOTERM_BP_FAT	GO:0044265~cellular macromolecule catabolic process	204	4.73318	1.59266e-10	EIF2C1, DZIP3, LSM6, ZNRF1, CD2AP, CUL2, BTBD1, WWP2, LSM5, PSENEN, PAN2, ANAPC1, PAN3, ZC3HC1, UBE2J1, UBR3, CD36, UBR7, UBR5, FBXL7, AMFR, FBXL2, WDR5B, RAB40C, UBA6, PPT1, OAS2, RAB40B, ARIH1, CACYBP, ZMPSTE24, FBXO4, FBXO3, FBXO8, SPOP, UFSP2, FOXRED2	3045	609	13588	1.49479	6.98541e-07	1.74635e-07	2.98912e-07
GOTERM_BP_FAT	GO:0008104~protein localization	252	5.84687	9.29435e-13	ALS2, CADM3, SEC31A, CHMP6, VPS54, CHMP7, SLC9A2, HOOK3, CTNNB1, HOOK1, HOOK2, SIN3A, VPS13C, DYNC2H1, STAM, VPS13A, RAB26, RAB27A, CD3G, GRIN2A, VPS41, CD36, RAB18, RAB17, RAB15, BIN3, RAB12, RAB13, RAB10, MYH7B, CCDC99, RAB40C, AHCTF1, CCDC91, PPT1, AKA	3045	753	13588	1.49339	4.07669e-09	4.07669e-09	1.74445e-09
GOTERM_BP_FAT	GO:0007389~pattern specification process	95	2.20418	1.90462e-05	GNA13, NRG3, DYNC2LI1, PAX6, HOXD13, ZEB1, CXCL12, GLI3, HOXD10, ZIC3, CTNNB1, HOXD11, CITED2, ACVR1C, HOXC6, HOXC8, CXCR4, PAX7, TDGF1, FRAT1, DYNC2H1, NR2F2, FRS2, PITX2, SATB2, GSC, NOTO, PGAP1, OTX1, OTX2, EMX2, SIX3, LEF1, VAX2, DLL1, RTTN, CTNNBIP1,	3045	284	13588	1.4927	0.0801435	0.00139133	0.0357401
GOTERM_BP_FAT	GO:0045892~negative regulation of transcription, DNA-dependent	103	2.38979	8.34478e-06	HMX1, CBX1, NR2E3, REST, PDX1, MXI1, NR2E1, CITED2, CTNNB1, CBX5, HOXC8, SIN3A, ATF6B, SATB1, SATB2, MTA2, RBL1, MLXIPL, ZHX3, VAX2, VAX1, HHEX, ZGLP1, SMARCA5, TGIF1, ST18, SMARCA4, EID1, NOSTRIN, SOX6, WT1, NR2C1, TCF21, AHRR, HOXA7, SKIL, BHLHE40, NKX2	3045	308	13588	1.4923	0.0359386	0.000703605	0.0156604
GOTERM_BP_FAT	GO:0015672~monovalent inorganic cation transport	101	2.34339	1.19915e-05	SLC9A9, SCN3A, ATP1B3, SLC9A5, SCN3B, ATP6AP1, ATP1B4, SLC9A2, SHKBP1, ANK1, KCNK6, SLC4A4, KCND1, SLC34A1, CNGA2, SLC34A2, KCNT1, KCNT2, SLC38A1, TNFAIP1, SLC38A4, SCN1A, SLC38A3, SLC38A2, KCNA4, SLC38A10, KCNJ2, KCNJ3, KCNJ1, SLC11A2, HCN3, HCN1, KCNK1,	3045	303	13588	1.48747	0.051236	0.00095582	0.0225034
GOTERM_BP_FAT	GO:0019226~transmission of nerve impulse	75	1.74014	0.000204632	ALS2, SYT1, GABRB3, SYT4, GRIK2, SYNJ1, SNCA, ADORA1, CTNNB1, APP, S1PR1, GRIN2B, TRIM9, GNPAT, CHRNA4, SLC22A3, CHRNA7, SV2B, SHC3, KCNMA1, GABRG1, GABRG2, EGR3, SLC25A4, NRXN3, STXBP1, GRIN2A, CACNG4, NRXN1, CACNG2, PDYN, PCLO, AMIGO1, GRM4, KIF1B, GRM2	3045	226	13588	1.48088	0.592457	0.00867678	0.383358
GOTERM_BP_FAT	GO:0003002~regionalization	71	1.64733	0.000309529	PAX6, HOXD13, GLI3, HOXD10, ZIC3, CTNNB1, HOXD11, HOXC6, HOXC8, PAX7, TDGF1, DYNC2H1, NR2F2, FRS2, GSC, NOTO, PGAP1, OTX1, EMX2, OTX2, SIX3, LEF1, VAX2, DLL1, CTNNBIP1, ACVR2A, HHEX, MIB1, ACVR2B, CRKL, EP300, BTG2, PSEN1, HOXD3, TGIF1, RELN, FOXC1, IFT88	3045	214	13588	1.48052	0.742775	0.0112513	0.579332
GOTERM_BP_FAT	GO:0007267~cell-cell signaling	96	2.22738	2.7305e-05	ALS2, SYT1, ADORA3, GABRB3, SYT4, GRIK2, SYNJ1, SNCA, GJA1, ILDR2, ADORA1, CTNNB1, HOXD11, APP, SPRY1, GRIN2B, TRIM9, CHRNA4, SLC22A3, CHRNA7, RAPGEF4, SV2B, FGF1, SHC3, FRS2, GABRG1, KCNMA1, GABRG2, WNT10B, EGR3, SLC25A4, NRXN3, STXBP1, SIX3, GRIN2A, NRX	3045	290	13588	1.47721	0.112868	0.00184079	0.0512338
GOTERM_BP_FAT	GO:0030001~metal ion transport	146	3.38747	2.11592e-07	SLC9A9, SLC9A5, ATP1B3, SCN3A, SCN3B, SLC9A2, ATP1B4, SHKBP1, ATP2B2, ATP2B4, GRIN2B, KCNK6, SLC25A28, CHRNA4, MCOLN1, CHRNA7, SLC4A4, KCND1, SLC34A1, GRIN2A, STIM2, CNGA2, SLC34A2, KCNT1, KCNT2, ATP2C1, SLC38A1, SLC30A10, SLC40A1, TNFAIP1, SRI, SLC38A4,	3045	442	13588	1.474	0.00092761	3.31438e-05	0.000397116
GOTERM_BP_FAT	GO:0046903~secretion	73	1.69374	0.000292772	STEAP3, SYT1, ADORA3, SRCIN1, SYT4, SYNJ1, HPS1, SYT6, ILDR2, ADORA1, CXCL10, STXBP5L, DAB2, TRIM9, RAPGEF4, SV2B, SCAMP5, RAB27A, KCNMA1, PTGER3, NRXN3, RPH3AL, STXBP1, NRXN1, PCLO, ACVR2B, TRIM36, DGAT1, GRM2, PSEN1, SLC26A7, LYST, VAMP2, UNC13C, EIF2AK	3045	221	13588	1.474	0.723152	0.0109168	0.54805
GOTERM_BP_FAT	GO:0010557~positive regulation of macromolecule biosynthetic process	175	4.06032	1.19335e-08	MEF2C, STAT5B, CASK, HOXD13, TLR3, PDX1, NR2E3, TLR8, CBFB, ZIC3, ZXDA, HOXD10, IL11, CITED2, CTNNB1, APP, S1PR1, GATA3, TDGF1, AKIRIN2, SPN, PITX2, SATB2, WNT10B, RELA, MTA2, RXRA, SIX3, MLXIPL, ARNTL, SIX4, MECOM, TBR1, PPARGC1A, PPARGC1B, EP300, HIF1A,	3045	530	13588	1.47343	5.23389e-05	2.75475e-06	2.23968e-05
GOTERM_BP_FAT	GO:0001501~skeletal system development	94	2.18097	3.90218e-05	MEF2C, FGF18, IMPAD1, FGFRL1, PRRX1, GABBR1, HOXD13, ZEB1, MOG, GJA5, GLI3, HOXD10, CBFB, CTNNB1, HOXD11, PEX7, MEN1, HOXC6, PGP, HOXC8, CTGF, PAX7, CHST11, ANKRD11, INSIG1, WWOX, PITX1, SGPL1, SATB2, GSC, SIX4, MMP13, FMN1, ACVR2A, ACVR2B, HIF1A, CHRDL1,	3045	285	13588	1.47181	0.157307	0.00234181	0.073211
GOTERM_BP_FAT	GO:0045935~positive regulation of nucleobase, nucleoside, nucleotide and nucleic acid metabolic process	168	3.89791	2.88759e-08	MEF2C, STAT5B, CASK, HOXD13, PDX1, NR2E3, CBFB, ZIC3, ZXDA, HOXD10, IL11, CITED2, CTNNB1, APP, S1PR1, GATA3, TDGF1, AKIRIN2, PITX2, SATB2, WNT10B, RELA, MTA2, RXRA, SIX3, MLXIPL, ARNTL, SIX4, MECOM, TBR1, PPARGC1A, PPARGC1B, EP300, HIF1A, HNF4A, MED17, JU	3045	510	13588	1.46997	0.000126641	5.27705e-06	5.41944e-05
GOTERM_BP_FAT	GO:0030163~protein catabolic process	183	4.24594	6.98768e-09	CAST, DZIP3, TRIM50, ZNRF1, CD2AP, MKRN3, CNOT4, CUL2, BTBD1, WWP2, KLHL9, FBXO28, FBXO25, RABGEF1, PSENEN, RNF149, FBXO21, RNF34, PAN2, ANAPC1, ZC3HC1, SOCS2, DTL, USP1, UBE2J1, SOCS7, UBR3, PSMA2, MIB1, DCUN1D2, TRIM36, PSMA6, UBR7, KDM2A, PSMA5, FBXO18	3045	556	13588	1.46874	3.06475e-05	1.9155e-06	1.31145e-05
GOTERM_BP_FAT	GO:0010604~positive regulation of macromolecule metabolic process	208	4.82599	6.80661e-10	MEF2C, STAT5B, HOXD13, ADORA1, HOXD10, CITED2, CTNNB1, ZFP91, APP, S1PR1, PITX2, WNT10B, RXRA, MECOM, TBR1, PPARGC1A, PPARGC1B, HNF4A, MED17, JUN, VEGFA, VGLL2, HOXA13, AHCTF1, TCF21, AHRR, IL17A, FBXO4, NKX2-5, NKX2-2, NKX2-3, KLF5, FCER1A, KLF6, IKZF2,	3045	633	13588	1.46632	2.98537e-06	5.97075e-07	1.27747e-06
GOTERM_BP_FAT	GO:0031328~positive regulation of cellular biosynthetic process	181	4.19954	1.1767e-08	MEF2C, STAT5B, CASK, HOXD13, TLR3, PDX1, NR2E3, TLR8, CBFB, ZIC3, ZXDA, HOXD10, CTNNB1, IL11, CITED2, APP, S1PR1, GATA3, TDGF1, AKIRIN2, SPN, PITX2, SATB2, WNT10B, RELA, MTA2, RXRA, SIX3, MLXIPL, ARNTL, SIX4, MECOM, TBR1, PPARGC1A, PPARGC1B, EP300, HIF1A,	3045	552	13588	1.46321	5.16085e-05	2.86721e-06	2.20843e-05
GOTERM_BP_FAT	GO:0009891~positive regulation of biosynthetic process	182	4.22274	1.42231e-08	MEF2C, STAT5B, CASK, HOXD13, TLR3, PDX1, NR2E3, TLR8, CBFB, ZIC3, ZXDA, HOXD10, CTNNB1, IL11, CITED2, APP, S1PR1, GATA3, TDGF1, AKIRIN2, SPN, PITX2, SATB2, WNT10B, RELA, MTA2, RXRA, SIX3, MLXIPL, ARNTL, SIX4, MECOM, TBR1, PPARGC1A, PPARGC1B, EP300, HIF1A,	3045	557	13588	1.45809	6.23804e-05	3.11911e-06	2.66939e-05
GOTERM_BP_FAT	GO:0051173~positive regulation of nitrogen compound metabolic process	171	3.96752	5.97251e-08	MEF2C, STAT5B, CASK, HOXD13, PDX1, NR2E3, CBFB, ZIC3, ZXDA, HOXD10, IL11, CITED2, CTNNB1, APP, S1PR1, GATA3, TDGF1, AKIRIN2, PITX2, SATB2, WNT10B, RELA, MTA2, RXRA, SIX3, MLXIPL, ARNTL, SIX4, MECOM, TBR1, PPARGC1A, PPARGC1B, EP300, HIF1A, HNF4A, MED17, JU	3045	526	13588	1.4507	0.00026192	1.00751e-05	0.000112092
GOTERM_BP_FAT	GO:0016477~cell migration	78	1.80974	0.00031412	NRP2, EDN3, IL16, PLXNA2, ATP5B, S100A9, PAX6, CSPG4, PEX5, GJA1, CXCL12, PTEN, NR2E1, CD2AP, PEX7, GPX1, CXCR4, CTGF, POU4F1, CAP1, NR2F2, TWIST1, SGPL1, PHOX2B, SATB2, CCDC88A, MDGA1, EMX2, SIX4, VAX1, HIF1A, NAV1, PSEN1, CD34, LYST, NCK1, VEGFA, SIX1,	3045	240	13588	1.45028	0.747905	0.0113234	0.587901
GOTERM_BP_FAT	GO:0009057~macromolecule catabolic process	212	4.91879	1.69381e-09	EIF2C1, DZIP3, LSM6, ZNRF1, CD2AP, CUL2, BTBD1, WWP2, LSM5, PSENEN, ANAPC1, PAN2, PAN3, ZC3HC1, UBE2J1, UBR3, CD36, UBR7, UBR5, FBXL7, AMFR, FBXL2, WDR5B, RAB40C, UBA6, PPT1, OAS2, RAB40B, ARIH1, CACYBP, ZMPSTE24, FBXO4, FBXO3, FBXO8, SPOP, UFSP2, FOXRED2	3045	654	13588	1.44653	7.42902e-06	6.19087e-07	3.17895e-06
GOTERM_BP_FAT	GO:0015031~protein transport	211	4.89559	1.88585e-09	SEC31A, VPS54, CHMP6, CHMP7, HOOK3, HOOK1, HOOK2, STAM, VPS13A, RAB26, RAB27A, CD3G, VPS41, CD36, RAB18, RAB17, RAB15, RAB12, RAB13, RAB10, MYH7B, RAB40C, AHCTF1, PPT1, CCDC91, ARF6, RIMS2, RIMS1, RAB40B, TRAM2, STX12, STX16, TMED10, NUP54, SYS1, DUSP21,	3045	651	13588	1.44634	8.2713e-06	6.36256e-07	3.53937e-06
GOTERM_BP_FAT	GO:0048534~hemopoietic or lymphoid organ development	91	2.11137	0.00011009	XRCC4, TM7SF4, LRRC8A, MITF, STAT5B, TIRAP, PTPN22, ITPKB, CBFA2T3, TPD52, CBFB, CTNNB1, MEN1, ANK1, CLCF1, PATZ1, SPN, RHOH, SGPL1, SATB1, RELB, IL25, RB1, SIX4, CRKL, HIF1A, PSEN1, CCR2, LCK, VEGFA, SIX1, ADAM17, NHEJ1, ADD2, CSF3, TWSG1, TNF, CCR1, SLC	3045	281	13588	1.44512	0.382996	0.00541093	0.206415
GOTERM_BP_FAT	GO:0006793~phosphorus metabolic process	280	6.49652	3.93631e-12	PDP1, PDP2, SNCA, PTPN23, PTPN22, PRKG2, LPAR1, ADORA1, MAP3K6, APP, CLK2, GAB1, MAP3K8, MAP2K7, PAN3, ROCK1, PTPRG, ROCK2, MYLK4, PIK3CD, WNK1, PIM3, PTPRT, PTPRU, WNK2, PTPDC1, MAPK1, PPP1CA, MAPK6, SCYL2, EIF2S1, MAPK4, ROR1, PDGFRA, CAMK1, PDGFRB, MAP	3045	866	13588	1.44281	1.72646e-08	5.75486e-09	7.38767e-09
GOTERM_BP_FAT	GO:0006796~phosphate metabolic process	280	6.49652	3.93631e-12	PDP1, PDP2, SNCA, PTPN23, PTPN22, PRKG2, LPAR1, ADORA1, MAP3K6, APP, CLK2, GAB1, MAP3K8, MAP2K7, PAN3, ROCK1, PTPRG, ROCK2, MYLK4, PIK3CD, WNK1, PIM3, PTPRT, PTPRU, WNK2, PTPDC1, MAPK1, PPP1CA, MAPK6, SCYL2, EIF2S1, MAPK4, ROR1, PDGFRA, CAMK1, PDGFRB, MAP	3045	866	13588	1.44281	1.72646e-08	5.75486e-09	7.38767e-09
GOTERM_BP_FAT	GO:0045184~establishment of protein localization	212	4.91879	2.27576e-09	SEC31A, VPS54, CHMP6, CHMP7, HOOK3, HOOK1, HOOK2, STAM, VPS13A, RAB26, RAB27A, CD3G, VPS41, CD36, RAB18, RAB17, RAB15, RAB12, RAB13, RAB10, MYH7B, RAB40C, AHCTF1, PPT1, CCDC91, ARF6, RIMS2, RIMS1, RAB40B, TRAM2, STX12, STX16, TMED10, NUP54, SYS1, DUSP21,	3045	656	13588	1.44212	9.98143e-06	7.12962e-07	4.27116e-06
GOTERM_BP_FAT	GO:0030097~hemopoiesis	81	1.87935	0.000306313	XRCC4, TM7SF4, LRRC8A, MITF, STAT5B, TIRAP, PTPN22, ITPKB, CBFA2T3, TPD52, CBFB, CTNNB1, MEN1, ANK1, CLCF1, PATZ1, SPN, RHOH, SGPL1, SATB1, RELB, IL25, RB1, HIF1A, PSEN1, CCR2, VEGFA, LCK, ADAM17, NHEJ1, ADD2, CSF3, TWSG1, TNF, CCR1, SLC37A4, TIPARP, RAG1	3045	251	13588	1.44006	0.73912	0.011228	0.573328
GOTERM_BP_FAT	GO:0032989~cellular component morphogenesis	113	2.62181	2.03861e-05	ALS2, ENAH, DYNC2LI1, L1CAM, CXCL12, NR2E1, CTNNB1, ACTG1, ATP2B2, APP, DAB2, ANK3, COL4A3BP, DYNC2H1, ROBO2, CD3G, EFNB3, KIF5C, VAX2, VAX1, STK4, TBR1, NUMBL, SLITRK2, SLITRK4, HIF1A, BIN3, EFNA5, RELN, PMP22, DST, BBS4, CCDC99, PKHD1, CLU, SOX6, NRN1,	3045	351	13588	1.43661	0.0855335	0.00146474	0.0382539
GOTERM_BP_FAT	GO:0006928~cell motion	118	2.73782	1.40643e-05	EDN3, ENAH, IL16, PLXNA2, S100A9, CSPG4, L1CAM, CXCL12, CD2AP, NR2E1, TAF7L, APP, CTGF, ANK3, CHRNA7, ROBO2, TWIST1, SGPL1, PHOX2B, SATB2, EFNB3, MDGA1, KIF5C, EMX2, SIX4, VAX1, TBR1, HIF1A, NAV1, CD34, LYST, VEGFA, SIX1, EFNA5, RELN, ASTN1, PEX5L, PXN, E	3045	367	13588	1.43478	0.0598225	0.00110094	0.0263927
GOTERM_BP_FAT	GO:0030182~neuron differentiation	128	2.96984	6.6859e-06	ALS2, EDN3, ENAH, L1CAM, NR2E3, CXCL12, NR2E1, HOXD10, KLHL1, ATP2B2, ZFP91, APP, HOXC8, S1PR1, ANK3, ROBO2, PHOX2A, EFNB3, MDGA2, KIF5C, EMX2, DLL1, VAX2, VAX1, TBR1, NUMBL, SLITRK2, SLITRK4, VEGFA, RELN, EFNA5, DST, BBS4, CLU, SOX5, NAPA, NRN1, EPHB2, A	3045	399	13588	1.43155	0.0288987	0.000598279	0.0125474
GOTERM_BP_FAT	GO:0016192~vesicle-mediated transport	149	3.45708	1.35623e-06	ALS2, ADORA3, SEC31A, SYT4, SRCIN1, AP4E1, VPS54, CHMP7, SNCA, SYT6, ITSN1, HOOK3, CTNNB1, HOOK1, HOOK2, APP, PACSIN1, DAB2, RABGEF1, MCOLN1, CHRNA7, RAPGEF4, SCAMP5, RAB27A, GOLT1B, LRP1B, VPS41, COLEC12, PCLO, CD36, TRIM36, LRP10, FNBP1L, LRP11, VAMP2,	3045	466	13588	1.42682	0.00593079	0.000160756	0.00254536
GOTERM_BP_FAT	GO:0006468~protein amino acid phosphorylation	203	4.70998	2.62297e-08	PRKG2, LPAR1, ADORA1, MAP3K6, APP, CLK2, GAB1, MAP3K8, MAP2K7, PAN3, ROCK1, ROCK2, MYLK4, WNK1, PIM3, WNK2, MAPK1, MAPK6, SCYL2, MAPK4, EIF2S1, ROR1, PDGFRA, CAMK1, MAPK9, PDGFRB, EIF2AK3, NEK6, NEK1, STK17B, ADRBK2, PXN, EPHB2, EPHB6, TNKS, FCER1A, MAP2K	3045	640	13588	1.41542	0.000115037	5.22924e-06	4.92281e-05
GOTERM_BP_FAT	GO:0010629~negative regulation of gene expression	130	3.01624	1.07299e-05	NCBP2, HMX1, EIF2C1, RBM3, PDX1, CBX1, NR2E3, REST, MXI1, NR2E1, CBX5, CITED2, CTNNB1, HOXC8, SIN3A, CLP1, ATF6B, PATZ1, SATB1, SATB2, MTA2, RBL1, SIX3, MLXIPL, ZHX3, VAX2, VAX1, HHEX, ZGLP1, SMARCA5, TGIF1, ST18, SMARCA4, EID1, GCLC, NOSTRIN, SOX6, LIN28	3045	410	13588	1.41491	0.0459715	0.000871135	0.0201361
GOTERM_BP_FAT	GO:0006812~cation transport	163	3.7819	8.2601e-07	SLC9A9, SLC44A1, SLC9A5, ATP1B3, SCN3A, SCN3B, ATP6AP1, SLC9A2, ATP1B4, SHKBP1, ATP2B2, ATP2B4, ANK1, GRIN2B, KCNK6, SLC25A28, CHRNA4, MCOLN1, CHRNA7, SLC4A4, KCND1, SLC34A1, GRIN2A, STIM2, CNGA2, SLC34A2, KCNT1, KCNT2, ATP2C1, SLC38A1, SLC30A10, SLC40A1,	3045	515	13588	1.41237	0.00361633	0.000103505	0.00155025
GOTERM_BP_FAT	GO:0002520~immune system development	93	2.15777	0.000265249	XRCC4, NBN, TM7SF4, LRRC8A, MITF, STAT5B, TIRAP, PTPN22, ITPKB, CBFA2T3, TPD52, CBFB, CTNNB1, MEN1, ANK1, CLCF1, PATZ1, SPN, RHOH, SGPL1, SATB1, RELB, IL25, RB1, SIX4, CRKL, HIF1A, PSEN1, CCR2, LCK, VEGFA, SIX1, ADAM17, AICDA, NHEJ1, ADD2, CSF3, TWSG1, TN	3045	295	13588	1.40679	0.687621	0.0101546	0.49665
GOTERM_BP_FAT	GO:0007167~enzyme linked receptor protein signaling pathway	86	1.99536	0.000471481	FGF18, LTBP1, GDF6, STAT5B, CSPG4, PTEN, TIAM1, CTGF, GAB1, TGFA, ANGPT1, PDGFC, FGF1, ANGPT2, FRS2, GHR, SGPL1, IRS2, EFNB3, SOCS7, ACVR2A, DDR1, ACVR2B, GRB10, DOK7, VEGFA, ROR1, PDGFRA, PDGFRB, AKAP7, FOXC1, EIF2AK3, AKAP2, TWSG1, NDN, FUT8, GRB2, USP9	3045	273	13588	1.40574	0.873612	0.0157849	0.881181
GOTERM_BP_FAT	GO:0016481~negative regulation of transcription	117	2.71462	4.53582e-05	HMX1, PDX1, CBX1, NR2E3, REST, MXI1, NR2E1, CITED2, CTNNB1, CBX5, HOXC8, SIN3A, ATF6B, PATZ1, SATB1, SATB2, MTA2, RBL1, SIX3, MLXIPL, ZHX3, VAX2, VAX1, HHEX, ZGLP1, SMARCA5, TGIF1, ST18, SMARCA4, EID1, GCLC, NOSTRIN, SOX6, WT1, NR2C1, TCF21, AHRR, HOXA7,	3045	372	13588	1.4035	0.180405	0.00264909	0.0850942
GOTERM_BP_FAT	GO:0032268~regulation of cellular protein metabolic process	88	2.04176	0.000438444	NCBP2, EIF2C1, CPEB2, TIRAP, EIF2A, CPEB1, UBQLN1, ADORA1, IL11, MEN1, PRKAR2B, ZFP91, APP, PRKAR2A, TIA1, GAB1, PIWIL1, PUM1, RAPGEF4, PDGFC, PDGFD, PUM2, RAPGEF3, FGF1, FAM129A, GHR, IRAK1, GTPBP4, CCDC88A, ACO1, PRKCE, BOLL, RNF180, EIF4G2, ACVR2A, PPP	3045	280	13588	1.40247	0.853896	0.0150311	0.819678
GOTERM_BP_FAT	GO:0070727~cellular macromolecule localization	94	2.18097	0.000351529	GRPEL2, XPO1, SEC24A, AP4E1, GRIK2, PAX6, PEX5, CASK, NBEA, PMAIP1, SYNGR2, CTNNB1, PEX7, CDC42, AP2B1, AP1S1, AP1S2, SIN3A, ANK2, FXC1, COPB1, TIMM9, STAM, SEC24C, SEC24D, RAB27A, STX6, SEC23A, SCAMP3, PGAP1, RPH3AL, SIX3, VPS41, ARNTL, IPO8, TIMM23, BBS	3045	301	13588	1.39357	0.786063	0.0125604	0.657695
GOTERM_BP_FAT	GO:0016310~phosphorylation	224	5.19722	2.16084e-08	SNCA, PRKG2, LPAR1, ADORA1, MAP3K6, APP, CLK2, GAB1, MAP3K8, MAP2K7, PAN3, ROCK1, ROCK2, MYLK4, PIK3CD, WNK1, PIM3, WNK2, MAPK1, MAPK6, SCYL2, EIF2S1, MAPK4, ROR1, PDGFRA, CAMK1, PDGFRB, MAPK9, EIF2AK3, NEK6, NEK1, STK17B, ADRBK2, PXN, EPHB2, EPHB6, TNKS,	3045	718	13588	1.39217	9.47702e-05	4.51307e-06	4.05549e-05
GOTERM_BP_FAT	GO:0006811~ion transport	222	5.15081	2.694e-08	SLC9A9, SLC9A5, ATP1B3, SCN3A, SCN3B, SLC9A2, ATP1B4, SHKBP1, ATP2B2, ATP2B4, GRIN2B, KCNK6, CHRNA5, CHRNA4, CHRNA7, CLNS1A, GRIN2A, WNK1, ATP2C1, SLC30A10, SCN1A, CLCN2, SFXN4, SFXN1, KCNJ2, KCNJ3, SFXN5, KCNJ1, SLC11A2, TRPC4, MLC1, TRPC3, TRPC5, KCNK1,	3045	712	13588	1.39137	0.000118152	5.13732e-06	5.05611e-05
GOTERM_BP_FAT	GO:0034613~cellular protein localization	93	2.15777	0.000439758	GRPEL2, XPO1, SEC24A, AP4E1, GRIK2, PAX6, PEX5, CASK, NBEA, PMAIP1, SYNGR2, CTNNB1, PEX7, CDC42, AP2B1, AP1S1, AP1S2, SIN3A, ANK2, FXC1, COPB1, TIMM9, STAM, SEC24C, SEC24D, RAB27A, STX6, SEC23A, SCAMP3, PGAP1, RPH3AL, SIX3, VPS41, ARNTL, IPO8, TIMM23, BBS	3045	299	13588	1.38797	0.854736	0.0149589	0.822125
GOTERM_BP_FAT	GO:0046907~intracellular transport	134	3.10905	2.27615e-05	NCBP2, ALS2, XPO1, GRPEL2, ENAH, AP4E1, GRIK2, VPS54, CHMP7, CASK, HOOK3, HOOK1, HOOK2, APP, ANKRD54, TIMM9, MCOLN1, STAM, RAB27A, SCAMP3, SIX3, VPS41, ARNTL, ATP2C1, TBRG1, CAMK1, RAB13, RAB10, VPS26A, DST, MYH7B, TRAPPC2, PACS1, DERL1, NAPG, STAM2, LRBA	3045	431	13588	1.38738	0.0950115	0.00155867	0.0427103
GOTERM_BP_FAT	GO:0044093~positive regulation of molecular function	95	2.20418	0.000407758	OPRM1, ALS2, ADCY1, ADCY7, GM2A, EDN2, TIRAP, CSPG4, TNFSF15, TLR3, LPAR1, ADORA1, MEN1, CDC42, ARHGAP6, S1PR1, GALR1, TDGF1, GAB1, TGFA, RGN, SHC1, PSENEN, PDGFC, CALCRL, BRD4, CAT, FRS2, IRAK1, CCDC88A, PTGER3, RELA, RXFP2, CYCS, STIM2, GRM1, JMY, CARD1	3045	306	13588	1.38538	0.832838	0.0140964	0.762517
GOTERM_BP_FAT	GO:0031327~negative regulation of cellular biosynthetic process	133	3.08585	3.21301e-05	HMX1, EIF2C1, PDX1, CBX1, NR2E3, REST, MXI1, NR2E1, CBX5, CITED2, CTNNB1, HOXC8, SIN3A, TIA1, INSIG1, ATF6B, PATZ1, SATB1, GTPBP4, SATB2, MTA2, RBL1, SIX3, MLXIPL, ZHX3, VAX2, VAX1, HHEX, ZGLP1, SMARCA5, TGIF1, ST18, EIF2AK3, SMARCA4, EID1, CAV1, GCLC, TI	3045	430	13588	1.38023	0.131446	0.00201119	0.0602848
GOTERM_BP_FAT	GO:0009890~negative regulation of biosynthetic process	134	3.10905	3.28568e-05	HMX1, EIF2C1, PDX1, CBX1, NR2E3, REST, MXI1, NR2E1, CBX5, CITED2, CTNNB1, HOXC8, SIN3A, TIA1, INSIG1, ATF6B, PATZ1, SATB1, GTPBP4, SATB2, MTA2, RBL1, SIX3, MLXIPL, ZHX3, VAX2, VAX1, HHEX, ZGLP1, SMARCA5, TGIF1, ST18, EIF2AK3, SMARCA4, EID1, CAV1, GCLC, TI	3045	434	13588	1.37779	0.134209	0.00202769	0.0616478
GOTERM_BP_FAT	GO:0010558~negative regulation of macromolecule biosynthetic process	129	2.99304	4.77023e-05	HMX1, EIF2C1, PDX1, CBX1, NR2E3, REST, MXI1, NR2E1, CBX5, CITED2, CTNNB1, HOXC8, SIN3A, TIA1, ATF6B, PATZ1, SATB1, GTPBP4, SATB2, MTA2, RBL1, SIX3, MLXIPL, ZHX3, VAX2, VAX1, HHEX, ZGLP1, SMARCA5, TGIF1, ST18, EIF2AK3, SMARCA4, EID1, GCLC, TIPIN, NOSTRIN,	3045	418	13588	1.37715	0.188789	0.00271355	0.0894901
GOTERM_BP_FAT	GO:0010605~negative regulation of macromolecule metabolic process	156	3.61949	7.69851e-06	NCBP2, HMX1, EIF2C1, RBM3, PDX1, REST, CBX1, NR2E3, MXI1, NR2E1, CBX5, CITED2, CTNNB1, HOXC8, SIN3A, CLP1, TIA1, ATF6B, PATZ1, SATB1, GTPBP4, SATB2, RELA, MTA2, RBL1, SIX3, GRIN2A, MLXIPL, ZHX3, VAX2, VAX1, TRAT1, HHEX, HNF4A, JUN, ZGLP1, SMARCA5, TGIF1,	3045	506	13588	1.37576	0.0332021	0.000661855	0.0144476
GOTERM_BP_FAT	GO:0051172~negative regulation of nitrogen compound metabolic process	123	2.85383	9.69127e-05	HMX1, PDX1, CBX1, NR2E3, REST, MXI1, NR2E1, CITED2, CTNNB1, CBX5, HOXC8, SIN3A, ATF6B, PATZ1, SATB1, SATB2, GTPBP4, MTA2, RBL1, SIX3, MLXIPL, ZHX3, VAX2, VAX1, HHEX, ZGLP1, SMARCA5, TGIF1, ST18, SMARCA4, EID1, CAV1, GCLC, TIPIN, NOSTRIN, SOX6, WT1, NR2C1,	3045	401	13588	1.36877	0.346282	0.00493059	0.18173
GOTERM_BP_FAT	GO:0048598~embryonic morphogenesis	110	2.5522	0.000242875	DLC1, IMPAD1, ENAH, GDF5, HOXD13, PDX1, HOXD10, HOXD11, ZIC2, CTNNB1, ATP2B2, PGP, TDGF1, INSIG1, DYNC2H1, FRS2, TWIST1, SATB2, VAX2, DLL1, SIX4, MECOM, MIB1, HHEX, HOXD3, SIX1, TGIF1, SMARCA4, WNT5A, TWSG1, BBS4, HOXA13, GRB2, ARFRP1, BMPR2, HESX1, HOXA1	3045	359	13588	1.36731	0.655402	0.00955208	0.454847
GOTERM_BP_FAT	GO:0009792~embryonic development ending in birth or egg hatching	130	3.01624	6.95009e-05	DLC1, GNA13, XRCC4, ENAH, XRCC2, PITPNB, HOXD10, ZIC2, CITED2, HOXC6, DAB2, SIN3A, GRIN2B, COL4A3BP, TDGF1, GAB1, PITX2, TWIST1, SATB2, UBR3, DLL1, SIX4, MECOM, SLC34A2, ASCL2, MAPK1, MIB1, EP300, HIF1A, HOXD3, SIX1, PDGFRA, PDGFRB, TGIF1, PYGO2, SMARCA4,	3045	425	13588	1.36497	0.26276	0.0037564	0.130359
GOTERM_BP_FAT	GO:0045934~negative regulation of nucleobase, nucleoside, nucleotide and nucleic acid metabolic process	121	2.80742	0.000148663	HMX1, PDX1, CBX1, NR2E3, REST, MXI1, NR2E1, CITED2, CTNNB1, CBX5, HOXC8, SIN3A, ATF6B, PATZ1, SATB1, SATB2, GTPBP4, MTA2, RBL1, SIX3, MLXIPL, ZHX3, VAX2, VAX1, HHEX, ZGLP1, SMARCA5, TGIF1, ST18, SMARCA4, EID1, GCLC, TIPIN, NOSTRIN, SOX6, WT1, NR2C1, TCF21	3045	397	13588	1.36008	0.479041	0.00676952	0.278643
GOTERM_BP_FAT	GO:0043009~chordate embryonic development	128	2.96984	0.000106339	DLC1, GNA13, XRCC4, ENAH, XRCC2, PITPNB, HOXD10, ZIC2, CITED2, HOXC6, DAB2, SIN3A, GRIN2B, COL4A3BP, TDGF1, GAB1, PITX2, TWIST1, SATB2, UBR3, DLL1, SIX4, MECOM, SLC34A2, ASCL2, MAPK1, MIB1, HIF1A, EP300, HOXD3, SIX1, PDGFRA, PDGFRB, TGIF1, PYGO2, SMARCA4,	3045	421	13588	1.35674	0.372761	0.00528628	0.199389
GOTERM_BP_FAT	GO:0048878~chemical homeostasis	110	2.5522	0.000480371	SLC9A9, SLC9A5, GRIK2, GRIK3, SLC9A2, SNCA, AQP4, PDX1, ADORA1, ATP2B2, APP, S1PR1, GRIN2B, COL4A3BP, RGN, CHRNA4, CHRNA7, SLC4A4, GRIN2A, STIM2, MLXIPL, SSTR5, HIF1A, ATP2C1, LYST, VEGFA, PMP22, CAV3, SCN1A, CAV1, GCLC, PPT1, SYPL2, GCLM, PEX5L, SLC11A2,	3045	365	13588	1.34483	0.878448	0.0159584	0.897727
GOTERM_BP_FAT	GO:0007610~behavior	122	2.83063	0.000237029	ALS2, ADCY1, IL16, GRIK2, S100A9, SNCA, CXCL11, CXCL12, NR2E1, HOXD10, KLHL1, CXCL10, S1PR2, ATP2B2, PRKAR2B, APP, GRIN2B, CHRNA4, CHRNA7, VPS13A, ROBO2, EFNB3, GRIN2A, UBR3, CRHR1, CCR7, LYST, ABAT, RELN, CCL1, BBS4, SCN1A, CCL3, GLUD1, ASTN1, PPT1, CCL7	3045	405	13588	1.34423	0.64645	0.00958095	0.443921
GOTERM_BP_FAT	GO:0055085~transmembrane transport	138	3.20186	0.00011086	SLC9A9, GRPEL2, AQP9, SLC22A15, ATP6AP1, AQP5, AQP4, AQP6, AQP1, SLC7A6, SLC25A21, SLC25A24, SLC2A3, SLC2A2, SLC25A22, TIMM9, SLC25A29, SLC25A28, ABCB10, MCOLN1, KCND1, SLC22A23, SLC22A20, CNGA3, NUPL1, CNGA2, SLC30A10, MRPS17, SLC2A13, CLCN2, KCNA4, AHCT	3045	460	13588	1.33872	0.385078	0.00538831	0.207858
GOTERM_BP_FAT	GO:0042592~homeostatic process	172	3.99072	4.55831e-05	SLC9A9, SLC9A5, GRIK2, GRIK3, VPS54, SNCA, SLC9A2, STAT5B, AQP4, ILDR2, PDX1, ADORA1, CTNNB1, ATP2B2, APP, ANK1, S1PR1, GRIN2B, COL4A3BP, RGN, CHRNA4, CHRNA7, SLC4A4, IL1A, CLNS1A, PIK3CD, MLXIPL, GRIN2A, STIM2, MECOM, SSTR5, HIF1A, ATP2C1, LYST, TXNDC5,	3045	584	13588	1.31427	0.181214	0.00262723	0.0855161
GOTERM_BP_FAT	GO:0042981~regulation of apoptosis	162	3.7587	0.00010294	XRCC4, XRCC2, GRIK2, SNCA, STAT5B, GDF5, TNFSF15, SGMS1, PMAIP1, ITSN1, ADORA1, NR2E1, CITED2, PGP, SIN3A, ANK2, VNN1, DNAJC5, SPN, WWOX, RAB27A, NMNAT3, NUDT2, ZC3HC1, CD3G, ACTN4, ROCK1, DFFA, GRIN2A, BCL2L13, BCL2L12, HIF1A, SYCP3, VEGFA, MNT, MAPK9, D	3045	553	13588	1.30725	0.363339	0.00517642	0.193022
GOTERM_BP_FAT	GO:0043067~regulation of programmed cell death	163	3.7819	0.000138052	XRCC4, XRCC2, GRIK2, SNCA, STAT5B, GDF5, TNFSF15, SGMS1, PMAIP1, ITSN1, ADORA1, NR2E1, CITED2, ZFP91, PGP, SIN3A, ANK2, VNN1, DNAJC5, SPN, WWOX, RAB27A, NMNAT3, NUDT2, ZC3HC1, CD3G, ACTN4, ROCK1, DFFA, GRIN2A, BCL2L13, BCL2L12, HIF1A, SYCP3, VEGFA, MNT, M	3045	560	13588	1.29888	0.454218	0.00642117	0.258779
GOTERM_BP_FAT	GO:0010941~regulation of cell death	163	3.7819	0.000187213	XRCC4, XRCC2, GRIK2, SNCA, STAT5B, GDF5, TNFSF15, SGMS1, PMAIP1, ITSN1, ADORA1, NR2E1, CITED2, ZFP91, PGP, SIN3A, ANK2, VNN1, DNAJC5, SPN, WWOX, RAB27A, NMNAT3, NUDT2, ZC3HC1, CD3G, ACTN4, ROCK1, DFFA, GRIN2A, BCL2L13, BCL2L12, HIF1A, SYCP3, VEGFA, MNT, M	3045	563	13588	1.29196	0.560094	0.00801861	0.35078
GOTERM_BP_FAT	GO:0007155~cell adhesion	162	3.7587	0.000222391	DLC1, CADM3, MPZL2, L1CAM, EDIL3, CD2AP, PNN, VCL, CTNNB1, APP, CTGF, TGFBI, COL12A1, VNN1, ROBO2, PARD3B, F11R, BYSL, CDHR3, F8, PTPRU, CERCAM, BTBD9, CTNNA3, JUP, NCAM2, PGM5, CD36, F5, LAMC3, ATP2C1, CD34, LSAMP, NPTN, RELN, LAMC2, EDA, DST, EMCN, OLFM	3045	561	13588	1.28861	0.623002	0.00907553	0.416561
GOTERM_BP_FAT	GO:0007242~intracellular signaling cascade	264	6.12529	2.07624e-06	ALS2, ADCY1, PLEKHM3, ADCY7, STAT5B, LPAR1, ITSN1, ADORA1, S1PR3, S1PR1, STAC, CTGF, GAB1, RAPGEF6, H2AFX, RAPGEF4, RAB26, RAPGEF3, RAPGEF2, MAP2K7, RAB27A, ROCK1, ROCK2, RXRA, PIK3CD, PCLO, PPARGC1B, MAPK1, SSTR2, RAB18, UBR5, HTR7, RAB17, RAB15, MAPK9,	3045	915	13588	1.28751	0.00906504	0.000239613	0.00389662
GOTERM_BP_FAT	GO:0022610~biological adhesion	162	3.7587	0.000244342	DLC1, CADM3, MPZL2, L1CAM, EDIL3, CD2AP, PNN, VCL, CTNNB1, APP, CTGF, TGFBI, COL12A1, VNN1, ROBO2, PARD3B, F11R, BYSL, CDHR3, F8, PTPRU, CERCAM, BTBD9, CTNNA3, JUP, NCAM2, PGM5, CD36, F5, LAMC3, ATP2C1, CD34, LSAMP, NPTN, RELN, LAMC2, EDA, DST, EMCN, OLFM	3045	562	13588	1.28631	0.657614	0.00952414	0.457589
GOTERM_BP_FAT	GO:0006350~transcription	458	10.6265	0.000158505	MEF2C, HOXD13, MED23, MED22, REST, MXI1, MED20, HOXD10, HOXD11, CTNNB1, CITED2, MAMSTR, TAF5L, FLI1, MED28, PHTF1, PHOX2A, IKBKAP, RCOR3, RREB1, RXRA, MTPAP, ZHX3, HNF4G, MED19, HNF4A, JUN, MED17, MED18, ZGLP1, VGLL2, TGIF1, TGIF2, ST18, MCTS1, TRAPPC2, A	3045	1772	13588	1.15337	0.501055	0.00714199	0.297065
GOTERM_BP_FAT	GO:0045449~regulation of transcription	564	13.0858	0.000219453	MEF2C, HOXD13, MED23, MED22, REST, MXI1, MED20, HOXD10, HOXD11, CTNNB1, CITED2, MAGED1, MAMSTR, TAF5L, APP, FLI1, MED28, WDR77, PHTF1, PATZ1, PHOX2A, PHOX2B, IKBKAP, WNT10B, RCOR3, RREB1, RXRA, ZHX3, HNF4G, MECOM, MED19, MAPK1, HNF4A, JUN, MED17, MED18, Z	3045	2227	13588	1.13013	0.618111	0.00904027	0.411069

## Sheet: PR8 all KEGG
KEGG pathway analysis of predicted targets of all the miRNAs up-regulated and down-regulated more than two fold of influenza virus PR8 relative to mock-infected control
Category	Term	Count	%	PValue	Genes	List Total	Pop Hits	Pop Total	Fold Enrichment	Bonferroni	Benjamini	FDR
KEGG_PATHWAY	mmu04520:Adherens junction	41	0.0638878	1.50587e-05	PARD3, WASF3, CTNND1, TCF7L1, SRC, VCL, CTNNB1, ACVR1C, ACTG1, IGF1R, CDC42, CSNK2A1, PVRL2, RHOA, SSX2IP, YES1, INSR, MLLT4, ACTB, PTPRB, TCF7, PTPRM, ACTN4, NLK, BAIAP2, TGFBR1, TGFBR2, CREBBP, SMAD4, ACTN1, LEF1, SMAD2, SNAI2, WAS, SNAI1, CTNNA2, MAPK1	1682	76	5738	1.84037	0.00290213	0.000726324	0.0187628
KEGG_PATHWAY	mmu04360:Axon guidance	68	0.10596	9.11755e-08	PLXNA4, PLXNA1, PLXNA2, EFNA2, EFNA3, L1CAM, PAK7, CDC42, PAK2, CXCR4, SEMA3G, SEMA7A, SEMA3E, RHOA, SEMA3D, UNC5D, SEMA3B, ROBO2, SEMA3A, EFNB3, ROCK1, PLXNB1, ROCK2, SLIT1, NCK2, MAPK1, RND1, SEMA4G, NCK1, CFL2, SRGAP3, SEMA4B, EFNA5, EFNA4, SEMA4D, SEM	1682	131	5738	1.77081	1.75967e-05	1.75967e-05	0.000113612
KEGG_PATHWAY	mmu04350:TGF-beta signaling pathway	44	0.0685625	5.41355e-05	LTBP1, TNF, E2F5, GDF6, GDF5, FST, BMPR2, RPS6KB1, DCN, ACVR1C, TGFB2, ZFYVE16, PPP2CA, ZFYVE9, PPP2CB, RHOA, PITX2, TFDP1, PPP2R1B, BMP4, ROCK1, ROCK2, SMAD7, TGFBR1, RBL1, CREBBP, SMAD5, TGFBR2, SMAD4, SMAD2, SMAD1, INHBB, INHBA, ACVR2A, MAPK1, EP300, S	1682	87	5738	1.72531	0.010394	0.00173989	0.0674364
KEGG_PATHWAY	mmu04012:ErbB signaling pathway	41	0.0638878	0.000665119	NRG3, ERBB3, GRB2, STAT5B, ELK1, RPS6KB1, SRC, PAK7, PTK2, PAK2, SOS1, GAB1, SOS2, CAMK2D, TGFA, SHC1, NRG1, SHC3, CAMK2A, NRG2, MAP2K7, SHC4, BRAF, MAP2K1, PIK3CD, MAP2K4, RAF1, MAPK10, PRKCB, NRAS, MAPK1, NCK2, CDKN1A, CRKL, CDKN1B, NCK1, JUN, MAPK9, MT	1682	87	5738	1.60768	0.120508	0.012759	0.825642
KEGG_PATHWAY	mmu04510:Focal adhesion	89	0.138683	2.99658e-06	TLN2, PTEN, CTNNB1, CHAD, VCL, ACTG1, PAK7, CDC42, PAK2, RHOA, SHC1, PDGFC, PDGFD, SHC3, SHC4, ACTN4, ROCK1, BRAF, ROCK2, PIK3CD, ACTN1, FLNC, FLNB, PPP1CB, PRKCB, VEGFB, MAPK1, PPP1CA, CRKL, LAMC3, JUN, VEGFA, PDGFRA, COL1A2, MAPK9, PDGFRB, LAMC2, RELN,	1682	198	5738	1.53341	0.000578174	0.000289129	0.00373392
KEGG_PATHWAY	mmu04144:Endocytosis	89	0.138683	8.06789e-06	CLTA, CHMP4C, LDLR, CHMP4B, CHMP6, VPS37A, PIP5K1B, VPS37B, CXCR2, VPS37D, CLTC, ACVR1C, CDC42, DAB2, AP2B1, SMAP2, SMAP1, CXCR4, WWP1, GIT2, STAM, EPN3, PLD1, RET, RAB4A, PSD3, PSD4, PSD2, CHMP1A, RAB11FIP2, CHMP1B, RAB11FIP3, ADRB1, CCR5, ACAP3, ARRB1,	1682	202	5738	1.50305	0.0015559	0.000518902	0.0100528
KEGG_PATHWAY	mmu04062:Chemokine signaling pathway	76	0.118426	0.000325017	ADCY3, ADCY1, ADCY7, STAT5B, CXCR2, CXCL11, CXCL10, CDC42, PLCB4, CXCR4, TIAM1, CXCR6, RHOA, GNG2, SHC1, GNG4, SHC3, PLCB1, GNG5, SHC4, BRAF, ROCK1, ROCK2, RELA, PIK3CD, WAS, PRKCB, ELMO1, CCR9, MAPK1, CCR7, CRKL, GNB2, PPBP, CCR5, ARRB1, GNB1, CCR3, CCR2	1682	182	5738	1.42455	0.060811	0.00781165	0.404245
KEGG_PATHWAY	mmu04810:Regulation of actin cytoskeleton	88	0.137125	0.00033859	GNA13, FGF18, ENAH, FGF7, FGF14, FGF9, PIP5K1B, FGF13, FGF12, VCL, ACTG1, PAK7, CDC42, PAK2, TIAM1, RHOA, RRAS, PDGFC, MSN, PDGFD, FGF1, ARHGEF4, ACTN4, ROCK1, BRAF, ROCK2, ARHGEF7, ARHGEF6, BAIAP2, PIK3CD, ACTN1, WAS, PPP1CB, MAPK1, PPP1CA, CRKL, CFL2, R	1682	217	5738	1.38343	0.0632688	0.0072358	0.421093
KEGG_PATHWAY	mmu04010:MAPK signaling pathway	106	0.165173	0.000145927	MEF2C, FGF18, FGF14, FGF13, FGF12, TGFB2, MAP3K6, MAP3K8, RRAS, RAPGEF2, MAP2K7, IL1A, MAP2K6, BRAF, RELA, RELB, PTPRR, MECOM, STK4, MAP4K4, MAPK1, RASGRF2, ARRB1, JUN, PDGFRA, MAPK9, PDGFRB, PLA2G2D, FGFR2, IL1R1, FGFR3, GRB2, ELK1, ATF2, ELK4, DUSP16, T	1682	265	5738	1.36457	0.027773	0.00401563	0.181685
KEGG_PATHWAY	mmu05200:Pathways in cancer	129	0.201013	2.72217e-05	FGF18, FGF14, WNT3A, STAT5B, FGF13, FGF12, TGFB2, CTNNB1, CUL2, RALB, RALA, RARA, RARB, RET, BCR, BRAF, RELA, PIK3CD, SKP2, MECOM, STK4, CTNNA2, VEGFB, JUP, CCDC6, MAPK1, HIF1A, EP300, LAMC3, JUN, VEGFA, PDGFRA, MAPK9, PDGFRB, LAMC2, WNT5A, FGFR2, FGFR3,	1682	323	5738	1.36245	0.00524007	0.00105022	0.0339151

## Sheet: PR8 all MF
GO (molecular function enrichment) analysis of predicted targets of all the miRNAs up-regulated and down-regulated more than two fold of influenza virus PR8 relative to mock-infected control
Category	Term	Count	%	PValue	Genes	List Total	Pop Hits	Pop Total	Fold Enrichment	Bonferroni	Benjamini	FDR
GOTERM_MF_FAT	GO:0004722~protein serine/threonine phosphatase activity	22	0.0342813	0.000108825	PDP1, PPP6C, PDP2, PPM1A, TIMM50, PPP1R3A, PPM1B, PTEN, PPP1CB, PPM1F, PPM1G, PPP1CA, PPM1D, PPM1E, PPM1J, PPEF2, PPM1K, PPP2CA, LCK, PPP3CB, PPP1R15B, PPP4C	3959	34	13288	2.17179	0.179868	0.00507146	0.184908
GOTERM_MF_FAT	GO:0005275~amine transmembrane transporter activity	34	0.0529801	0.000141169	SLC44A1, SLC38A3, SLC38A2, SLC6A1, SLC6A4, SLC7A8, SLC7A6, SLC7A7, SLC1A2, SLC1A3, SERINC1, SLC25A22, SLC22A4, SLC22A3, SLC25A26, SLC22A5, SLC43A1, SLC1A1, SLC6A12, SLC6A14, SLC3A2, SLC7A10, SLC6A19, SLC17A8, SLC6A9, SLC17A6, SLC7A3, SLC7A2, SLC7A1, SLC6A	3959	63	13288	1.81139	0.226808	0.0062542	0.239801
GOTERM_MF_FAT	GO:0008017~microtubule binding	32	0.0498637	0.000447958	MYO5A, APC2, HOOK3, HOOK1, HOOK2, MACF1, MAPT, PAFAH1B1, APPBP2, CLASP2, APC, DYNC1I1, ARHGEF2, CCDC88A, KIF5B, NF1, PSRC1, KIF18A, BIRC5, VPS41, BCL2L11, TRAF3IP1, ATG4D, KIF1B, ATG4C, ATG4B, TPPP, ATG4A, CLIP1, MAPRE2, DST, MAP6D1	3959	61	13288	1.76074	0.557963	0.0183826	0.759074
GOTERM_MF_FAT	GO:0015293~symporter activity	68	0.10596	3.21175e-07	SLC5A3, SLC16A13, SLC16A14, SLC13A5, SLC6A1, SLC15A2, SLC20A2, SLC5A1, SLC6A4, SLC16A12, SLC35A1, SLC35A2, SLC35A3, SLC35A4, SLC1A2, SLC23A1, SLC1A3, SLC24A4, SLC24A3, SLC2A3, SLC25A22, SLC1A7, SLC22A4, SLC22A5, SLC4A4, SLC1A1, SLC12A6, SLC34A1, SLC34A2,	3959	132	13288	1.72906	0.00058501	2.92586e-05	0.00054619
GOTERM_MF_FAT	GO:0015631~tubulin binding	39	0.0607713	0.000165469	MYO5A, APC2, NDN, VAPB, HOOK3, HOOK1, HOOK2, MACF1, MAPT, PAFAH1B1, CLASP2, APPBP2, APC, DYNC1I1, ARHGEF2, CCDC88A, KIF5B, PSRC1, NF1, KIF18A, BIRC5, VPS41, RACGAP1, CENPJ, BCL2L11, TRAF3IP1, ATG4D, KIF1B, ATG4C, FYN, ATG4B, TPPP, ATG4A, CLIP1, MAPRE2, DS	3959	76	13288	1.72236	0.260299	0.0071531	0.281025
GOTERM_MF_FAT	GO:0030145~manganese ion binding	75	0.116868	1.73873e-07	CDIPT, GBGT1, DAK, DICER1, ACVR1C, POMGNT1, CLP1, PPP4C, NUDT18, NUDT12, NUDT4, GALNTL2, NUDT10, PPP1CB, NEK11, PPM1F, ACVR2A, PPM1G, PPP1CA, PPM1D, PPM1E, PPEF2, ATP2C1, PPM1K, TESK2, LRRK1, GALNT3, ME1, PPP6C, GALNT2, EXTL3, GALNT1, PHLPP2, GALNT7, GALN	3959	148	13288	1.70088	0.000316747	1.8635e-05	0.000295689
GOTERM_MF_FAT	GO:0004721~phosphoprotein phosphatase activity	77	0.119984	1.19066e-07	PDP1, PDP2, CDC14A, CTDSPL, CDC14B, STYX, PTPN23, PTPN22, TIMM50, PTPN21, PTEN, PPP4C, PTPRK, PTPRM, PTPRG, PTPRR, PTPRT, PTPRU, PPP1R3A, PTPRO, PTPDC1, PPP1CB, CTDSPL2, EYA3, MTMR12, PPM1F, EYA4, PPM1G, PPP1CA, PPM1D, MTMR14, PPM1E, PPEF2, PPM1J, PPM1K,	3959	152	13288	1.70028	0.000216914	1.35585e-05	0.000202483
GOTERM_MF_FAT	GO:0016791~phosphatase activity	117	0.182314	4.59178e-10	PDP1, ALPPL2, IMPAD1, PDP2, CTDSPL, STYX, PTPN23, PGAM1, PTPN22, PTPN21, PGP, NT5C3, NT5C2, ENOPH1, PPP4C, BPNT1, PTPRK, PTPRM, PTPRG, PDXP, PTPRR, PTPRT, PTPRU, PPP1R3A, PPP1CB, PTPDC1, PTPRO, CTDSPL2, PPP1CA, PFKFB3, PFKFB2, SSH2, OCRL, G6PC2, DUSP19, P	3959	238	13288	1.65	8.36622e-07	1.19517e-07	7.8088e-07
GOTERM_MF_FAT	GO:0005516~calmodulin binding	56	0.0872614	2.41655e-05	KCNH1, ADCY3, NDUFAF4, SYT1, ADCY1, TRPV1, PHKB, RRAD, STRN, CASK, IQGAP2, ITPKC, CAMKK1, ATP2B2, SNTB1, EEF2K, SNTB2, NOS3, MYH1, STRN3, PHKG2, STRN4, DAPK1, REM1, CAMK1, SPATA17, VAMP2, ADD3, ADD2, MAP6D1, MYO5A, CNN3, CALD1, PHKA1, MYO9B, ENKUR, PDE1C,	3959	114	13288	1.64876	0.0430748	0.00141931	0.041088
GOTERM_MF_FAT	GO:0004725~protein tyrosine phosphatase activity	49	0.0763537	0.000124031	CDC14A, CDC14B, PTPN23, PTPN22, PTPN21, TIMM50, PTEN, PTPRK, PTPRM, PTPRG, PTPRR, PTPRT, PTPRU, PTPDC1, PTPRO, MTMR12, EYA3, EYA4, MTMR14, SSH2, PTPMT1, MTMR2, MTM1, DUSP19, DUSP16, PTPLA, MTMR6, MTMR4, PTPRB, PTPRC, PTPN9, PTPRD, PTPN18, MAP2K1, PTPN2, P	3959	101	13288	1.62835	0.202281	0.00563405	0.210719
GOTERM_MF_FAT	GO:0003682~chromatin binding	75	0.116868	1.7077e-06	MKRN1, ARID4A, ARID4B, PPARG, MITF, CBX3, HOXD13, REST, CBX1, ZEB1, MLH3, HMGN5, CBX7, GLI3, HOXD10, CTNNB1, CBX5, MEN1, SIN3A, EED, POU4F2, H2AFY, PATZ1, PITX2, SATB2, ADNP, LEF1, TLE4, VAX2, VAX1, MBD2, KLHDC3, NCOA1, BAZ1B, SMARCA5, TGIF1, AKAP8, CUX1,	3959	155	13288	1.62407	0.00310659	0.000129634	0.00290408
GOTERM_MF_FAT	GO:0019904~protein domain specific binding	86	0.134009	1.33081e-05	ENAH, CADM1, LNX2, UVRAG, CASK, ZXDB, LPAR1, MTSS1L, PTEN, SKAP1, CD2AP, ZXDA, ATP2B2, ARHGAP6, PICALM, DYNLL1, ARHGAP1, MICAL1, CNTNAP1, INSR, SHC4, ADAM9, IRS2, KHDRBS2, NOS1AP, CCDC88C, BAIAP2, LDB2, UBE2I, ELMO2, TACC1, PPARGC1B, TACC2, ELMO1, FMN1, S	3959	192	13288	1.50339	0.0239559	0.000807923	0.0226294
GOTERM_MF_FAT	GO:0016563~transcription activator activity	114	0.177639	1.31579e-06	MEF2C, MEF2A, PDX1, FOXO4, CNOT7, SOHLH1, CBFB, CITED2, CTNNB1, MAGED1, HOXC9, FLI1, GATA5, GATA3, WDR77, PATZ1, RARB, MTA2, RELA, MLXIPL, MED14, HNF4G, PPARGC1A, PPARGC1B, DCAF6, EP300, HNF4A, MED17, SMARCA5, VGLL2, NFE2L2, TADA3, CYTL1, SOX4, ELK1, SOX9	3959	259	13288	1.47734	0.00239449	0.000114154	0.00223761
GOTERM_MF_FAT	GO:0005083~small GTPase regulator activity	98	0.152707	8.41878e-06	DLC1, ALS2, RAB3GAP1, IQGAP2, ITSN2, ITSN1, TBC1D16, TBC1D15, GBF1, TBC1D12, TIAM1, TBC1D14, GIT2, RAPGEF2, NET1, BCR, PSD3, PSD4, PSD2, FARP1, THY1, MAP4K4, ACAP3, RASGRF2, SGSM2, ACAP2, FGD2, ARFGAP1, ARFGAP2, ARFGAP3, AGFG1, AGFG2, RABGAP1L, AKAP13, AS	3959	223	13288	1.47501	0.015222	0.000547674	0.0143161
GOTERM_MF_FAT	GO:0019899~enzyme binding	100	0.155824	9.3616e-06	MEF2C, ALS2, MEF2A, VAPB, UBQLN1, FOXO4, CTNNB1, CUL3, CTTNBP2, CUL2, SLC2A3, CHRNA7, INSR, FIZ1, ADAM9, IBTK, IRS2, PRKAB2, PTPRR, PLCE1, HIF1A, AKAP5, ABAT, TGIF1, AKAP7, AKAP8, EID1, CAV1, PPME1, ADAMTSL4, DAAM1, RIMS2, GCLM, RIMS1, NR2C1, PFN1, ARG2,	3959	229	13288	1.46568	0.0169123	0.000587997	0.0159192
GOTERM_MF_FAT	GO:0008092~cytoskeletal protein binding	176	0.27425	2.90197e-08	ENAH, VAPB, UTRN, PDLIM3, MYLIP, KLHL1, HOOK3, VCL, HOOK1, HOOK2, CTTNBP2, PACSIN1, MED28, PLS1, PLS3, RAB27A, TWF1, KIF5B, ACTN4, MYH1, BAIAP2, ACTN1, PTPRT, VPS41, SPIRE1, FARP1, BCL2L11, TNS4, TNS1, TRIM32, CLIP1, ADD3, DST, LRPPRC, ADD2, MYH7B, EPS8L1	3959	414	13288	1.42688	5.28725e-05	3.52492e-06	4.93511e-05
GOTERM_MF_FAT	GO:0000287~magnesium ion binding	171	0.266459	1.79085e-07	ADCY3, PDP1, ALPPL2, ADCY1, IMPAD1, PDP2, ADCY7, DAK, GRIN3B, CLYBL, CNOT6, TTL, NT5DC1, ATP2B2, MAP3K6, NT5C3, CLP1, B3GALNT1, NT5C2, MAP3K8, ENOPH1, BPNT1, MAP2K7, POLK, NUDT18, POLI, NUDT4, NUDT12, LIG1, PDXP, GRIN2A, LIG3, NUDT10, STK4, NME7, WEE1, WE	3959	409	13288	1.40329	0.00032624	1.81272e-05	0.000304552
GOTERM_MF_FAT	GO:0030695~GTPase regulator activity	150	0.233736	1.65417e-06	ALS2, DLC1, RAB3GAP2, RAB3GAP1, IQGAP2, RASGEF1A, ITSN2, ITSN1, RGL1, TBC1D16, TBC1D15, TBC1D12, GBF1, TIAM1, TBC1D14, STARD8, RAPGEF6, GIT2, RAPGEF4, RAPGEF3, RAPGEF2, NET1, BCR, PSD3, PSD4, PSD2, FARP1, THY1, MAP4K4, PLCE1, ACAP3, RASGRF2, SGSM2, ACAP2,	3959	361	13288	1.39463	0.00300935	0.00013103	0.00281304
GOTERM_MF_FAT	GO:0060589~nucleoside-triphosphatase regulator activity	152	0.236852	1.75224e-06	ALS2, DLC1, RAB3GAP2, GRPEL2, RAB3GAP1, IQGAP2, RASGEF1A, ITSN2, ITSN1, RGL1, TBC1D16, TBC1D15, TBC1D12, GBF1, TIAM1, TBC1D14, STARD8, RAPGEF6, GIT2, RAPGEF4, RAPGEF3, RAPGEF2, NET1, BCR, PSD3, PSD4, PSD2, FARP1, THY1, MAP4K4, PLCE1, ACAP3, RASGRF2, SGSM2	3959	367	13288	1.39012	0.00318748	0.000127695	0.00297982
GOTERM_MF_FAT	GO:0016564~transcription repressor activity	87	0.135567	0.000403073	ELF1, HMX1, FOXK1, PPARG, HR, PRRX1, CBX3, ZEB2, REST, CBX1, MXI1, CBFA2T2, NR2E1, KCNIP3, CBX5, HOXC8, SIN3A, RARA, PATZ1, BHLHE41, SATB1, MTA2, RUNX1T1, MLXIPL, TLE4, IRF2BP2, RB1, SPEN, PURB, NRIP1, HHEX, RFC1, HIPK1, NAB2, HIPK3, PRDM5, NAB1, ZGLP1, T	3959	211	13288	1.38392	0.520277	0.0169374	0.68326
GOTERM_MF_FAT	GO:0003779~actin binding	117	0.182314	7.99055e-05	ENAH, UTRN, KLHL1, VCL, HOOK1, MED28, PLS1, PLS3, TWF1, ACTN4, MYH1, ACTN1, SPIRE1, TNS4, TNS1, DST, ADD3, EPS8L1, ADD2, MYH7B, LRPPRC, SNTG2, ACTR3B, SSH2, MYO9B, ANLN, ARPC5, DAAM1, PFN1, PFN2, PFN4, MACF1, DMD, STK38L, FGD4, DIXDC1, PHACTR1, PHACTR4, M	3959	288	13288	1.36354	0.135491	0.00392723	0.135801
GOTERM_MF_FAT	GO:0008289~lipid binding	139	0.216595	2.64218e-05	SYT1, PLEKHM3, CRABP1, STAR, PLEKHM1, SYT2, PITPNA, SNCA, SYT3, PITPNB, PTGS1, NR2E3, CALB1, NR2E1, BPIL1, ACBD5, ACBD4, BPIL2, ACBD3, STARD5, PICALM, S1PR1, STAC, TIAM1, PGRMC1, VNN1, PLD1, ROCK1, PLUNC, ROCK2, RPS6KC1, HNF4G, PCLO, THY1, CD36, PITPNM3,	3959	345	13288	1.35229	0.0470007	0.00150328	0.0449235
GOTERM_MF_FAT	GO:0022803~passive transmembrane transporter activity	145	0.225945	4.0229e-05	GABRB3, AQP9, SCN3A, GRIK2, GRIK3, GABRB1, AQP4, GRIN3B, AQP6, AQP1, SHKBP1, KCNK6, CHRNA5, CHRNA4, MCOLN1, CHRNA7, CHRNA6, MCOLN2, GRID1, KCND1, TRPA1, GRIN2A, CNGA3, CNGA2, PKD2L2, GABRR1, KCNT1, KCNT2, RYR3, TNFAIP1, FXYD3, SCN1A, CLCN2, KCNA1, KCNA4,	3959	365	13288	1.33337	0.0706767	0.00215352	0.0683915
GOTERM_MF_FAT	GO:0015267~channel activity	145	0.225945	4.0229e-05	GABRB3, AQP9, SCN3A, GRIK2, GRIK3, GABRB1, AQP4, GRIN3B, AQP6, AQP1, SHKBP1, KCNK6, CHRNA5, CHRNA4, MCOLN1, CHRNA7, CHRNA6, MCOLN2, GRID1, KCND1, TRPA1, GRIN2A, CNGA3, CNGA2, PKD2L2, GABRR1, KCNT1, KCNT2, RYR3, TNFAIP1, FXYD3, SCN1A, CLCN2, KCNA1, KCNA4,	3959	365	13288	1.33337	0.0706767	0.00215352	0.0683915
GOTERM_MF_FAT	GO:0005216~ion channel activity	138	0.215037	8.06332e-05	GABRB3, SCN3A, GRIK2, GRIK3, GABRB1, GRIN3B, SHKBP1, KCNK6, CHRNA5, CHRNA4, MCOLN1, CHRNA7, CHRNA6, MCOLN2, GRID1, KCND1, TRPA1, GRIN2A, CNGA3, CNGA2, PKD2L2, GABRR1, KCNT1, KCNT2, RYR3, TNFAIP1, FXYD3, SCN1A, CLCN2, KCNA1, KCNA4, KCNA6, KCNJ2, KCNJ3, KCN	3959	349	13288	1.32717	0.136637	0.00385884	0.137037
GOTERM_MF_FAT	GO:0022838~substrate specific channel activity	142	0.22127	7.2407e-05	GABRB3, AQP9, SCN3A, GRIK2, GRIK3, GABRB1, AQP4, GRIN3B, AQP6, AQP1, SHKBP1, KCNK6, CHRNA5, CHRNA4, MCOLN1, CHRNA7, CHRNA6, MCOLN2, GRID1, KCND1, TRPA1, GRIN2A, CNGA3, CNGA2, PKD2L2, GABRR1, KCNT1, KCNT2, RYR3, TNFAIP1, FXYD3, SCN1A, CLCN2, KCNA1, KCNA4,	3959	360	13288	1.32391	0.123598	0.00365802	0.123064
GOTERM_MF_FAT	GO:0046873~metal ion transmembrane transporter activity	114	0.177639	0.000453703	SCN3A, GRIN3B, SHKBP1, ATP2B1, ATP2B2, ATP2B3, ATP2B4, KCNK6, CHRNA5, CHRNA4, MCOLN1, CHRNA7, CHRNA6, KCND1, TRPA1, GRIN2A, CNGA3, CNGA2, KCNT1, KCNT2, ATP2C1, RYR3, SLC40A1, TNFAIP1, SCN1A, KCNA1, KCNA4, KCNA6, KCNJ2, KCNJ3, KCNJ1, SLC11A2, KCNS2, HCN3,	3959	290	13288	1.31941	0.562568	0.0182063	0.768774
GOTERM_MF_FAT	GO:0004674~protein serine/threonine kinase activity	165	0.257109	2.73315e-05	STK33, PRPF4B, STK35, PKMYT1, TTK, CASK, DSTYK, RPS6KB1, PRKG2, MAP3K6, PSKH1, CSNK2A1, CLK2, MAP3K8, TLK1, STK39, PPP4C, MAP2K7, MAP2K6, SCAMP3, BCR, ROCK1, BRAF, CSNK1G2, STK24, ROCK2, MYLK4, PRKAB2, PRKAB1, WNK1, RPS6KC1, PIM3, WNK2, STK4, CDKL2, WEE1,	3959	421	13288	1.31545	0.048579	0.00150791	0.0464699
GOTERM_MF_FAT	GO:0004672~protein kinase activity	227	0.35372	1.3229e-06	FASTKD3, FASTKD1, PRKG2, MAP3K6, CTTNBP2, PSKH1, CLK2, MAP3K8, TLK1, MAP2K7, MAP2K6, TYRO3, BCR, PAN3, ROCK1, BRAF, ROCK2, MYLK4, WNK1, PIM3, WNK2, MAPK1, MAPK6, BAZ1B, SCYL2, MAPK4, ROR1, PDGFRA, CAMK1, PDGFRB, MAPK9, NEK4, EIF2AK3, NEK6, ERBB3, NEK1, ST	3959	583	13288	1.30687	0.00240742	0.000109554	0.0022497
GOTERM_MF_FAT	GO:0043565~sequence-specific DNA binding	214	0.333463	6.82258e-06	MEF2C, MEF2A, HOXD13, HOXD10, HOXD11, FLI1, RARA, RARB, PITX1, PITX2, PHOX2A, EMX2, ZHX1, ZHX3, HNF4G, HNF4A, JUN, ZGLP1, PRDM5, TGIF1, TGIF2, HOXA13, HOXB13, NR1H2, ARX, TCF21, LHX1, LHX2, LHX5, LHX6, LHX8, LHX9, NKX2-5, NKX2-2, NKX2-3, IKZF1, ESRRG, EN2	3959	556	13288	1.29185	0.0123538	0.000460293	0.0116019
GOTERM_MF_FAT	GO:0005509~calcium ion binding	318	0.49552	2.02244e-07	PDP1, S100A3, SYT1, HRNR, CADM3, LTBP1, SYT4, MASP1, SYT2, FAM20C, SYT3, STAT5B, S100A9, UTRN, FSTL4, SYT6, GRIN3B, EDIL3, SYT7, ITSN2, ITSN1, TPD52, ATP2B2, PLS1, PLS3, CAPNS1, CRTAC1, CDHR3, GRIN2A, F8, COLEC12, LPCAT2, PCLO, LETM1, PITPNM3, F5, ATP2C1,	3959	840	13288	1.27064	0.00036842	1.93939e-05	0.000343936
GOTERM_MF_FAT	GO:0003700~transcription factor activity	290	0.451889	2.61686e-06	MEF2C, MEF2A, STAT5B, HOXD13, SOHLH1, HOXD10, HOXD11, CTNNB1, CITED2, FLI1, SIN3A, RARA, RARB, PITX1, TWIST1, PITX2, PHOX2A, ZHX1, EMX2, ZHX3, HNF4G, TBR1, HNF4A, JUN, ZGLP1, MNT, TGIF1, TGIF2, ST18, HOXA13, AHCTF1, HOXB13, MYT1, ARX, NR1H2, TCF21, LHX1,	3959	776	13288	1.25433	0.00475658	0.000183365	0.00445015
GOTERM_MF_FAT	GO:0030528~transcription regulator activity	450	0.701208	3.4134e-09	MEF2C, MEF2A, HOXD13, MED22, REST, MXI1, MED20, HOXD10, HOXD11, CTNNB1, CITED2, MAGED1, TAF5L, FLI1, WDR77, PATZ1, TBPL1, PHOX2A, ZHX1, ZHX3, MED14, HNF4G, MED19, MAPK1, DCAF6, HNF4A, MED15, JUN, MED17, MED18, ZGLP1, VGLL2, TGIF1, VGLL3, TGIF2, ST18, AHCT	3959	1206	13288	1.25239	6.21919e-06	5.18267e-07	5.80484e-06
GOTERM_MF_FAT	GO:0032559~adenyl ribonucleotide binding	540	0.841449	3.1562e-10	XRCC2, XRCC6, DQX1, ACTG1, MAP3K6, CLK2, MAP3K8, DHX33, TLK1, DHX35, MAP2K7, MAP2K6, TYRO3, KIF5B, BRAF, MYH1, MAGI1, ROCK1, KIF5A, ROCK2, LIG1, MYLK4, KIF5C, PIK3CD, MTPAP, UBE2J1, LIG3, NME7, MAPK1, MYO18B, MAPK6, SCYL2, MAPK4, ROR1, MAPK9, EIF2AK3, ERB	3959	1460	13288	1.24141	5.7506e-07	1.15012e-07	5.36745e-07
GOTERM_MF_FAT	GO:0005524~ATP binding	529	0.824309	2.3622e-09	XRCC2, XRCC6, DQX1, ACTG1, MAP3K6, CLK2, MAP3K8, DHX33, TLK1, DHX35, MAP2K7, MAP2K6, TYRO3, KIF5B, BRAF, MYH1, MAGI1, ROCK1, KIF5A, ROCK2, LIG1, MYLK4, KIF5C, PIK3CD, MTPAP, UBE2J1, LIG3, NME7, MAPK1, MYO18B, MAPK6, SCYL2, MAPK4, ROR1, MAPK9, EIF2AK3, ERB	3959	1443	13288	1.23045	4.30393e-06	4.78215e-07	4.01718e-06
GOTERM_MF_FAT	GO:0001883~purine nucleoside binding	563	0.877289	2.46407e-09	XRCC2, XRCC6, DQX1, ACTG1, MAP3K6, ERO1LB, CLK2, MAP3K8, DHX33, TLK1, DHX35, MAP2K7, MAP2K6, TYRO3, KIF5B, ROCK1, BRAF, MYH1, MAGI1, KIF5A, ROCK2, LIG1, MYLK4, KIF5C, PIK3CD, MTPAP, UBE2J1, LIG3, NME7, MAPK1, MYO18B, MAPK6, SCYL2, MAPK4, ROR1, MAPK9, EIF2	3959	1548	13288	1.22071	4.48952e-06	4.48953e-07	4.1904e-06
GOTERM_MF_FAT	GO:0001882~nucleoside binding	566	0.881963	2.7103e-09	XRCC2, XRCC6, DQX1, ACTG1, MAP3K6, ERO1LB, CLK2, MAP3K8, DHX33, TLK1, DHX35, MAP2K7, MAP2K6, TYRO3, KIF5B, ROCK1, BRAF, MYH1, MAGI1, KIF5A, ROCK2, LIG1, MYLK4, KIF5C, PIK3CD, MTPAP, UBE2J1, LIG3, NME7, MAPK1, MYO18B, MAPK6, SCYL2, MAPK4, ROR1, MAPK9, EIF2	3959	1558	13288	1.21934	4.93816e-06	4.48925e-07	4.60916e-06
GOTERM_MF_FAT	GO:0030554~adenyl nucleotide binding	556	0.866381	6.33503e-09	XRCC2, XRCC6, DQX1, ACTG1, MAP3K6, ERO1LB, CLK2, MAP3K8, DHX33, TLK1, DHX35, MAP2K7, MAP2K6, TYRO3, KIF5B, BRAF, MYH1, MAGI1, ROCK1, KIF5A, ROCK2, LIG1, MYLK4, KIF5C, PIK3CD, MTPAP, UBE2J1, LIG3, NME7, MAPK1, MYO18B, MAPK6, SCYL2, MAPK4, ROR1, MAPK9, EIF2	3959	1535	13288	1.21574	1.15424e-05	8.24458e-07	1.07734e-05
GOTERM_MF_FAT	GO:0032553~ribonucleotide binding	649	1.0113	3.70489e-10	XRCC2, XRCC6, DQX1, ACTG1, MAP3K6, CLK2, MAP3K8, DHX33, TLK1, DHX35, MAP2K7, MAP2K6, RAB27A, TYRO3, KIF5B, ROCK1, MYH1, BRAF, MAGI1, ROCK2, KIF5A, LIG1, MYLK4, PIK3CD, KIF5C, MTPAP, UBE2J1, LIG3, NME7, MAPK1, MYO18B, MAPK6, SCYL2, MAPK4, ROR1, MAPK9, ARL8	3959	1796	13288	1.21287	6.75031e-07	1.12505e-07	6.30056e-07
GOTERM_MF_FAT	GO:0032555~purine ribonucleotide binding	649	1.0113	3.70489e-10	XRCC2, XRCC6, DQX1, ACTG1, MAP3K6, CLK2, MAP3K8, DHX33, TLK1, DHX35, MAP2K7, MAP2K6, RAB27A, TYRO3, KIF5B, ROCK1, MYH1, BRAF, MAGI1, ROCK2, KIF5A, LIG1, MYLK4, PIK3CD, KIF5C, MTPAP, UBE2J1, LIG3, NME7, MAPK1, MYO18B, MAPK6, SCYL2, MAPK4, ROR1, MAPK9, ARL8	3959	1796	13288	1.21287	6.75031e-07	1.12505e-07	6.30056e-07
GOTERM_MF_FAT	GO:0003677~DNA binding	639	0.995715	2.11421e-09	MEF2C, XRCC4, MEF2A, XRCC2, XRCC6, HOXD13, REST, MXI1, HOXD10, HOXD11, CTNNB1, CITED2, APP, FLI1, PHTF1, PATZ1, TBPL1, LUC7L3, H1F0, PHOX2A, RCOR3, RREB1, LIG1, RCOR1, ZHX1, LIG3, ZHX3, HMG20A, HNF4G, MECOM, TOX4, TOX3, TOX2, RAD1, HNF4A, JUN, ZGLP1, TGIF	3959	1781	13288	1.20423	3.85207e-06	4.8151e-07	3.59543e-06
GOTERM_MF_FAT	GO:0000166~nucleotide binding	782	1.21854	2.27968e-11	RBPMS2, SYNCRIP, MAP3K6, MAP3K8, DHX33, DHX35, PTBP2, RAB27A, KIF5B, MYH1, BRAF, KIF5A, LIG1, MYLK4, PTBP1, KIF5C, PIK3CD, MTPAP, LIG3, UBE2J1, MAPK1, MAPK6, SCYL2, MAPK4, ROR1, MAPK9, ARL8A, ARL8B, EIF2AK3, PABPC5, PABPC4, ACSBG2, ARF6, WARS2, KIF3A, TAO	3959	2183	13288	1.20234	4.15359e-08	1.0384e-08	3.87685e-08
GOTERM_MF_FAT	GO:0017076~purine nucleotide binding	665	1.03623	5.3188e-09	XRCC2, XRCC6, DQX1, ACTG1, MAP3K6, ERO1LB, CLK2, MAP3K8, DHX33, TLK1, DHX35, MAP2K7, MAP2K6, RAB27A, TYRO3, KIF5B, ROCK1, MYH1, BRAF, MAGI1, ROCK2, KIF5A, LIG1, MYLK4, PIK3CD, KIF5C, MTPAP, UBE2J1, LIG3, NME7, MAPK1, MYO18B, MAPK6, SCYL2, MAPK4, ROR1, MAP	3959	1871	13288	1.19295	9.69081e-06	7.4545e-07	9.04518e-06
GOTERM_MF_FAT	GO:0043167~ion binding	1373	2.13946	1.37929e-16	PDP1, CDIPT, ALPPL2, PDP2, SCN3A, GBGT1, GRIN3B, ITSN2, REST, MYLIP, ITSN1, USP51, MAP3K6, APP, CYP7A1, MAP3K8, PATZ1, BRAF, CYP1A1, RREB1, LIG1, F8, LIG3, GRIN2A, VPS41, LPCAT2, MECOM, OGFOD2, PPP1CA, F5, SLC30A10, UNC13C, UNC13A, SCN1A, PPP2R3A, CYP1B1,	3959	3934	13288	1.17141	2.02283e-13	2.02283e-13	1.88738e-13
GOTERM_MF_FAT	GO:0046872~metal ion binding	1341	2.0896	6.31494e-16	PDP1, CDIPT, ALPPL2, PDP2, SCN3A, GBGT1, GRIN3B, ITSN2, REST, MYLIP, ITSN1, USP51, MAP3K6, APP, CYP7A1, MAP3K8, PATZ1, BRAF, CYP1A1, RREB1, LIG1, F8, LIG3, GRIN2A, VPS41, LPCAT2, MECOM, OGFOD2, PPP1CA, F5, SLC30A10, UNC13C, UNC13A, SCN1A, PPP2R3A, CYP1B1,	3959	3850	13288	1.16907	1.2137e-12	6.06848e-13	1.13243e-12
GOTERM_MF_FAT	GO:0043169~cation binding	1348	2.10051	2.22402e-15	PDP1, CDIPT, ALPPL2, PDP2, SCN3A, GBGT1, GRIN3B, ITSN2, REST, MYLIP, ITSN1, USP51, MAP3K6, APP, CYP7A1, MAP3K8, PATZ1, BRAF, CYP1A1, RREB1, LIG1, F8, LIG3, GRIN2A, VPS41, LPCAT2, MECOM, OGFOD2, PPP1CA, F5, SLC30A10, UNC13C, UNC13A, SCN1A, PPP2R3A, CYP1B1,	3959	3885	13288	1.16459	4.04565e-12	1.34859e-12	3.77476e-12
GOTERM_MF_FAT	GO:0046914~transition metal ion binding	861	1.34164	4.11158e-05	ALPPL2, CDIPT, GBGT1, MYLIP, REST, USP51, APP, CYP7A1, PATZ1, CYP1A1, BRAF, RREB1, LIG3, F8, VPS41, MECOM, OGFOD2, PPP1CA, F5, SLC30A10, UNC13C, UNC13A, CYP1B1, ARIH1, ARG2, CASZ1, SGIP1, ZC3H14, ZC3H13, ASXL3, CYP46A1, ZC3H18, ASXL1, ESRRG, ACACA, MARCH1	3959	2608	13288	1.10808	0.0721773	0.00213813	0.0698988

[truncated: 2 more sheets: PR8 all CC, PR8 all BP]
