# Supplementary material for: MicroRNA Expression Profile of Mouse Lung Infected with 2009 Pandemic H1N1 Influenza Virus
Source: PLoS One. 2013 Sep 16;8(9):e74190. doi: 10.1371/journal.pone.0074190 (PMC3774802; doi:10.1371/journal.pone.0074190)
Supplement: Table S3 — Differential expressed miRNAs of known and unknown functions. (XLS) [file pone.0074190.s003.xls]

## Sheet: Sheet1
miRNA name	function	referrence	function	referrence	function	referrence	function	referrence
miR-1	The microRNA miR-1 regulates a MEF-2-dependent retrograde signal at neuromuscular junctions.	Cell. 2008 May 30;133(5):903-15.	Down-regulation of micro-RNA-1 (miR-1) in lung cancer	J Biol Chem. 2008 Nov 28;283(48):33394-405.	MicroRNA-1 regulates cardiomyocyte apoptosis by targeting Bcl-2.	Int Heart J. 2009 May;50(3):377-87.	Overexpression of microRNA-1 impairs cardiac contractile function by damaging sarcomere assembly.	Cardiovasc Res. 2012 Aug 1;95(3):385-93
miR-1187	miR-1187 regulates hepatocyte apoptosis by targeting caspase-8.	Int J Mol Med. 2012 Apr;29(4):663-8.
miR-1196	miR-1196 were decreased remarkably in diabetic mice	J Nephrol. 2012 Jul;25(4):566-76.
miR-130b	MicroRNA-130b regulates the tumour suppressor RUNX3 in gastric cancer.	Eur J Cancer. 2010 May;46(8):1456-63.
miR-132	Boosting the brain's ability to block inflammation via microRNA-132.	Immunity. 2009 Dec 18;31(6):854-5.
miR-133a	microRNA-133a regulates cardiomyocyte proliferation and suppresses smooth muscle gene expression in the heart.	Genes Dev. 2008 Dec 1;22(23):3242-54.	downregulation of microRNA-133a with tumor progression.	Mod Pathol. 2010 Mar;23(3):367-75.
miR-133b	MicroRNA-133b is a key promoter of cervical carcinoma development through the activation of the ERK and AKT1 pathways.	Oncogene. 2011	MicroRNA-133b Inhibits the Growth of Non-small Cell Lung Cancer by Targeting the Epidermal Growth Factor Receptor.	FEBS J. 2012
miR-139-3p	adrenocortical carcinomas, exhibited significantly lower levels of miR-139-3p (up to 8.49-fold, p<0.001)	J Clin Pathol. 2011 Jun;64(6):529-35
miR-139-5p	tumor-suppressor miRNAs, such as miR-139-5p, miR-125b, miR-101, let-7c, and miR-200b	Hepatology. 2012 Aug;56(2):622-31
miR-142-3p	treatment of only WT but not the IL-6-deficient (IL-6(⁻/⁻)) mice with locked nucleic acid (LNA)-modified phosphorothioate oligonucleotide complementary to miR 142-3p reduced endotoxin-induced mortality.	Blood. 2011 Jun 9;117(23):6172-83.	that high miR-142-3p expression was correlated to a poor prognosis within good-prognosis groups comprised of ESCC patients with small tumor size, negative lymph node metastasis, or early stage	J Surg Oncol. 2012 Feb;105(2):175-82.
miR-142-5p	hsa-miR-142-5p as a predictor of disease progression has the potential to predict recurrence risk for gastric cancer patients	Ann Oncol. 2011 Oct;22(10):2257-66.
miR-145	miR-145 and miR-143 regulate smooth muscle cell fate and plasticity.	Nature. 2009 Aug 6;460(7256):705-10
miR-155	miR-155 has distinct expression profiles and plays a crucial role in various physiological and pathological processes such as haematopoietic lineage differentiation, immunity, inflammation, cancer, and cardiovascular diseases. Moreover, miR-155 has been found to be implicated in viral infections, particularly in those caused by DNA viruses. The available experimental evidence indicating that miR-…	Biochim Biophys Acta. 2009 Jun;1792(6):497-505.	miR-155 regulates IFN-γ production in natural killer cells.	Blood. 2012 Apr 12;119(15):3478-85.
miR-188-5p	rectal cancer	Int J Radiat Oncol Biol Phys. 2012 Jul 15;83(4):1113-9
miR-18a	MicroRNA-18a prevents estrogen receptor-alpha expression, promoting proliferation of hepatocellular carcinoma cells.	Gastroenterology. 2009 Feb;136(2):683-93.
miR-1949	up in fetal lung development of Sprague-Dawley rats.	Int J Mol Med. 2012 Mar;29(3):393-402.
miR-21	Loss of the miR-21 allele elevates the expression of its target genes and reduces tumorigenesis.	Proc Natl Acad Sci U S A. 2011 Jun 21;108(25):10144-9.	Role of miR-21 in the pathogenesis of atrial fibrosis.	Basic Res Cardiol. 2012 Sep;107(5):278.
miR-211*	miR-211 as a suppressor of melanoma invasion whose expression is silenced or selected against via suppression of the entire melastatin locus during human melanoma progression.	Mol Cell. 2010 Dec 10;40(5):841-9
miR-223	MicroRNA-223 regulates FOXO1 expression and cell proliferation.	FEBS Lett. 2012 Apr 5;586(7):1038-43	Stathmin1 plays oncogenic role and is a target of microRNA-223 in gastric cancer.	PLoS One. 2012;7(3):e33919
miR-24-2*	ectopic expression of miR-24-2* in MCF-7 breast cancer cells results in a suppression of cellular survival	PMID: 22911661
miR-2861	A novel microRNA targeting HDAC5 regulates osteoblast differentiation in mice and contributes to primary osteoporosis in humans.	J Clin Invest. 2009 Dec;119(12):3666-77
miR-29b-1*	up in head and neck cancers	Int J Mol Med. 2011 Sep;28(3):327-36
miR-30d	MicroRNA-30d promotes tumor invasion and metastasis by targeting Galphai2 in hepatocellular carcinoma.	tology. 2010 Mar;51(3):846-56.
miR-32*	miR-32 and its target SLC45A3 regulate the lipid metabolism of oligodendrocytes and myelin.	Neuroscience. 2012 Jun 28;213:29-37.
miR-449a	miR-449a targets HDAC-1 and induces growth arrest in prostate cancer.	Oncogene. 2009 Apr 9;28(14):1714-24.
miR-466h-3p	pro-apoptotic role of mmu-miR-466h and its capability to modulate the apoptotic pathway in mammalian cells.	Biotechnol Bioeng. 2011 Jul;108(7):1651-61.
miR-466h-5p	Glucose depletion activates mmu-miR-466h-5p expression through oxidative stress and inhibition of histone deacetylation.	Nucleic Acids Res. 2012
miR-468	miRNA-468 cchange in bleomycin-induced lung fibrosis	siol Genomics. 2011 May 13;43(9):479-87.
miR-574-3p	miR-574-3p were quantified at significantly higher concentrations in the urine of men with prostate cancer compared with controls.	Br J Cancer. 2012 Feb 14;106(4):768-74.
miR-574-5p	Serum miR-574-5p: a prognostic predictor of sepsis patients.	Shock. 2012 Mar;37(3):263-7.	miR-574-5p negatively regulates Qki6/7 to impact β-catenin/Wnt signalling and the development of colorectal cancer.	Gut. 2012 Apr 5.
miR-706	Undifferentiated crypt cells isolated from mouse jejunum showed higher CD98 levels and lower levels of mmu-microRNA-706	J Biol Chem. 2010 Jan 8;285(2):1479-89
miR-7a	Murine cytomegalovirus infection of cultured mouse cells induces expression of miR-7a.	J Gen Virol. 2012 Jul;93(Pt 7):1537-47	miR-7a regulation of Pax6 controls spatial origin of forebrain dopaminergic neurons.	at Neurosci. 2012 Jun 24;15(8):1120-6.
miR-135a-1*		no report in pubmed before 2012-09-01
miR-1897-5p		no report in pubmed before 2012-09-01
miR-2137		no report in pubmed before 2012-09-01
miR-2145		no report in pubmed before 2012-09-01
miR-3082-5p		no report in pubmed before 2012-09-01
miR-3470a		no report in pubmed before 2012-09-01
miR-3473		no report in pubmed before 2012-09-01
miR-466i-5p		no report in pubmed before 2012-09-01
miR-466m-5p		no report in pubmed before 2012-09-01
miR-669e		no report in pubmed before 2012-09-01
miR-669l		no report in pubmed before 2012-09-01
miR-669n		no report in pubmed before 2012-09-01
miR-669o-5p		no report in pubmed before 2012-09-01
miR-680		no report in pubmed before 2012-09-01
miR-877*		no report in pubmed before 2012-09-01
